# Supplementary material for: 2-Oxo-4-trifluoro­meth­yl-2H-chromen-7-yl 2-bromo-2-methyl­propano­ate
Source: Acta Crystallogr Sect E Struct Rep Online. 2010 Jun 9;66(Pt 7):o1606. doi: 10.1107/S1600536810020234 (PMC3006816; doi:10.1107/S1600536810020234)
Supplement: Supplementary file 2 [file e-66-o1606-Isup2.hkl]

# 
# h,k,l, Fc-squared, Fo-squared, sigma(Fo-squared) and status flag 
# 
data_I
_shelx_title ' new in P-1' 
_shelx_refln_list_code          4 
_shelx_F_calc_maximum      129.16 
_exptl_crystal_F_000       376.00 
_reflns_d_resolution_high  0.6940 
 
loop_ 
 _symmetry_equiv_pos_as_xyz 
 'x, y, z' 
 '-x, -y, -z' 
 
_cell_length_a     6.1842 
_cell_length_b    11.0297 
_cell_length_c    11.0619 
_cell_angle_alpha  99.982 
_cell_angle_beta   91.797 
_cell_angle_gamma 104.387 
 
_shelx_F_squared_multiplier     1.000 
 
loop_ 
 _refln_index_h 
 _refln_index_k 
 _refln_index_l 
 _refln_F_squared_calc 
 _refln_F_squared_meas 
 _refln_F_squared_sigma 
 _refln_observed_status 
   1   0   0     1144.32     1225.44     14.36 o 
   2   0   0      161.48      136.87      2.14 o 
   3   0   0      180.82      200.21      3.13 o 
   4   0   0       86.43       95.23      2.72 o 
   5   0   0       74.23       71.76      4.98 o 
   6   0   0       24.18       22.74      2.83 o 
   7   0   0        0.34       -4.36      5.11 o 
   8   0   0        1.29       -1.05      4.49 o 
  -8   1   0        0.96       -3.14      3.84 o 
  -7   1   0       23.24       24.80      3.48 o 
  -6   1   0       76.20       78.47      3.46 o 
  -5   1   0       15.69       15.79      2.07 o 
  -4   1   0      126.72      142.86      2.89 o 
  -3   1   0        0.27        0.17      1.00 o 
  -2   1   0     3172.28     3191.98     36.52 o 
   1   1   0     7693.53     7661.53     60.78 o 
   2   1   0     4238.83     4335.35     32.81 o 
   3   1   0     1636.06     1688.75     14.94 o 
   4   1   0        1.21        0.73      1.33 o 
   5   1   0      259.18      250.67      7.60 o 
   6   1   0       34.42       30.09      3.22 o 
   7   1   0        0.20        1.48      4.49 o 
   8   1   0        0.38       -7.38      7.38 o 
  -8   2   0        4.84        6.68      3.14 o 
  -7   2   0       19.22       20.54      2.97 o 
  -6   2   0       67.05       68.23      4.27 o 
  -5   2   0      539.22      522.89      7.67 o 
  -4   2   0      445.83      479.99      6.70 o 
  -3   2   0       49.09       59.67      4.19 o 
  -2   2   0       50.31       48.28      3.69 o 
  -1   2   0     3407.39     3542.94     43.84 o 
   0   2   0      177.58      197.57      3.42 o 
   1   2   0     3534.40     3567.49     23.76 o 
   2   2   0      309.22      263.69      2.87 o 
   3   2   0     1118.39     1114.93     10.42 o 
   4   2   0       27.96       27.46      2.52 o 
   5   2   0       58.78       68.47      3.52 o 
   6   2   0       36.37       35.64      3.92 o 
   7   2   0        6.01        3.94      7.71 o 
   8   2   0        0.05       -1.68      8.21 o 
  -7   3   0       15.12       29.67      9.05 o 
  -6   3   0       14.28       18.27      7.38 o 
  -5   3   0      488.72      472.19     18.27 o 
  -4   3   0     2135.79     2125.96     53.30 o 
  -3   3   0      100.52      120.00      4.96 o 
  -2   3   0     1885.85     1986.32     30.40 o 
  -1   3   0     1111.97     1237.03     13.81 o 
   0   3   0      465.95      472.56      4.55 o 
   1   3   0     5778.99     5871.82     43.63 o 
   2   3   0     1080.69     1114.28      8.75 o 
   3   3   0      127.42      119.87      2.62 o 
   4   3   0       62.33       73.96      3.24 o 
   5   3   0        1.00       -2.06      2.76 o 
   6   3   0        0.50       -2.07      3.25 o 
   7   3   0       12.35        4.69      8.38 o 
   8   3   0        1.39       -0.17      8.88 o 
  -7   4   0       52.39       57.49      9.89 o 
  -6   4   0      370.56      368.94     17.94 o 
  -5   4   0      180.59      177.01     11.57 o 
  -4   4   0      599.88      636.83      9.37 o 
  -3   4   0     1170.25     1232.14     19.44 o 
  -2   4   0      892.86      912.87     10.47 o 
  -1   4   0     1736.40     1810.13     20.14 o 
   0   4   0        4.73        3.10      1.11 o 
   1   4   0      753.75      761.33      7.35 o 
   2   4   0     1196.25     1153.65      9.29 o 
   3   4   0      165.97      166.70      3.25 o 
   4   4   0      134.70      147.70      4.41 o 
   5   4   0        1.02       -2.84      3.11 o 
   6   4   0       12.52       12.11      5.88 o 
   7   4   0        5.47       -0.34      9.22 o 
  -7   5   0       21.00       23.47      9.05 o 
  -6   5   0       62.08       60.85      8.72 o 
  -4   5   0      398.41      406.07      7.64 o 
  -3   5   0     1325.94     1290.69     20.80 o 
  -2   5   0       79.67       71.19      3.43 o 
  -1   5   0      222.14      234.36      4.34 o 
   0   5   0      429.51      477.39      5.51 o 
   1   5   0      116.51      123.46      2.93 o 
   2   5   0      190.35      174.72      2.98 o 
   3   5   0       81.58       79.71      2.27 o 
   4   5   0      103.61      110.38      4.44 o 
   5   5   0       24.77       37.23      4.69 o 
   6   5   0        0.05        2.24     10.81 o 
   7   5   0        0.49       -8.38      9.22 o 
  -7   6   0       19.08       12.91      8.55 o 
  -6   6   0       70.02       62.36      9.22 o 
  -5   6   0       37.90       34.44      2.66 o 
  -4   6   0      728.28      732.46     13.15 o 
  -3   6   0     1803.47     1744.52     29.00 o 
  -2   6   0      265.70      252.72      6.22 o 
  -1   6   0       85.20       71.61      2.34 o 
   0   6   0       22.32       25.39      1.53 o 
   1   6   0       26.40       26.65      1.49 o 
   2   6   0       68.45       62.40      2.26 o 
   3   6   0       95.21      101.43      2.84 o 
   4   6   0        0.67        2.14      3.61 o 
   5   6   0       65.65       67.17      6.19 o 
   6   6   0        3.82        1.17      8.38 o 
   7   6   0        0.47       -1.68     10.73 o 
  -7   7   0       31.90       35.20      9.72 o 
  -6   7   0        5.27        3.35      7.04 o 
  -5   7   0      140.04      135.41      8.63 o 
  -4   7   0     1122.93     1139.90     41.07 o 
  -3   7   0       27.88       25.28      5.20 o 
  -2   7   0      169.32      141.77      4.46 o 
  -1   7   0        4.26        7.08      1.89 o 
   0   7   0     1425.41     1472.46     16.21 o 
   1   7   0      136.21      140.55      3.45 o 
   2   7   0       85.00       80.74      3.14 o 
   3   7   0       85.34       73.52      3.16 o 
   4   7   0       75.14       67.72      5.20 o 
   5   7   0        0.11        0.34      6.33 o 
   6   7   0        3.53       -9.72      9.72 o 
  -7   8   0       11.61        7.88      9.22 o 
  -6   8   0        0.12        4.19      7.04 o 
  -5   8   0      124.96      122.56      5.57 o 
  -4   8   0        6.63        7.74      3.31 o 
  -3   8   0      661.57      641.44     13.51 o 
  -2   8   0      952.48      924.91     14.48 o 
  -1   8   0      297.09      307.01      5.37 o 
   0   8   0       33.40       38.90      2.64 o 
   1   8   0       12.76        7.85      1.83 o 
   2   8   0       18.33        9.74      2.78 o 
   3   8   0       21.59       16.16      2.78 o 
   4   8   0        1.52       -1.85      4.29 o 
   5   8   0        0.55       -0.32     17.68 o 
   6   8   0       10.17       28.50     12.07 o 
  -6   9   0        3.95        5.62      3.67 o 
  -5   9   0        0.74        2.37      5.03 o 
  -4   9   0      245.37      260.85      8.59 o 
  -3   9   0      546.77      553.60     13.15 o 
  -2   9   0      331.48      322.93      6.66 o 
  -1   9   0      147.86      139.35      4.50 o 
   0   9   0       17.82       22.26      2.54 o 
   1   9   0       35.41       40.01      3.57 o 
   2   9   0       19.60        7.37      3.82 o 
   3   9   0        1.36       -0.19      3.99 o 
   4   9   0        0.57       -4.19     11.06 o 
   5   9   0        6.34       -2.01     13.24 o 
  -6  10   0        6.29       13.58      5.20 o 
  -5  10   0        1.07       -0.81      4.53 o 
  -4  10   0       45.58       44.77      5.38 o 
  -3  10   0      433.89      490.39     12.92 o 
  -2  10   0      262.68      277.71      6.31 o 
  -1  10   0      285.79      273.45      7.22 o 
   0  10   0       35.47       40.83      6.94 o 
   1  10   0       32.56       50.49      5.33 o 
   2  10   0        2.03       -0.42      5.03 o 
   3  10   0        1.22       -3.79      5.33 o 
   4  10   0        0.59        8.25      4.12 o 
   5  10   0        0.92       -9.39     14.25 o 
  -6  11   0       16.89       16.43      7.71 o 
  -5  11   0        1.98        0.06      4.86 o 
  -4  11   0        7.11        6.44      4.99 o 
  -3  11   0       66.03       81.46      9.89 o 
  -2  11   0      294.53      293.51     15.42 o 
  -1  11   0      155.73      166.52      8.17 o 
   0  11   0      141.00      138.43      7.61 o 
   1  11   0       25.46       41.57      7.71 o 
   2  11   0        7.97       14.25      7.04 o 
   3  11   0        0.46       -4.26      5.89 o 
   4  11   0        0.87        1.93      4.47 o 
  -6  12   0       47.88       38.22      9.39 o 
  -5  12   0       27.31       23.13      8.88 o 
  -4  12   0        0.96       -5.87      8.21 o 
  -3  12   0       12.24        4.53      8.38 o 
  -2  12   0       98.27      104.76     11.90 o 
  -1  12   0      122.64      107.02      7.45 o 
   0  12   0       59.52       60.34      8.55 o 
   1  12   0       17.44       29.84      8.05 o 
   2  12   0        2.54       11.73      8.05 o 
   3  12   0        0.12       -7.54      7.54 o 
  -6  13   0       84.65       65.21     10.73 o 
  -5  13   0       15.41       -0.84      8.88 o 
  -4  13   0       20.57        9.89      9.39 o 
  -3  13   0        1.02        3.35      9.05 o 
  -2  13   0       48.24       31.85     10.73 o 
   0  13   0        9.82        8.38      8.21 o 
   1  13   0       13.68       22.63      8.72 o 
   2  13   0        1.90       11.73      8.72 o 
  -5  14   0       69.41       92.86     13.24 o 
  -4  14   0       72.78       69.06     12.24 o 
  -3  14   0        3.81        4.36     10.56 o 
   0  14   0       28.05       26.99      9.39 o 
   1  14   0        1.18       11.06      9.72 o 
  -4  15   0        4.57       -5.70     11.57 o 
   4 -15   1        1.06        1.17     10.90 o 
  -1 -14   1        9.80        8.88      9.39 o 
   0 -14   1       10.91        1.84      8.38 o 
   3 -14   1       25.59       33.19     11.57 o 
   4 -14   1       36.03       33.69     11.57 o 
   5 -14   1       14.79        5.53     10.39 o 
   6 -14   1        7.91       -5.70      9.39 o 
  -2 -13   1        1.89        0.34      8.21 o 
  -1 -13   1        2.74        6.03      8.38 o 
   0 -13   1        5.00        6.87      7.88 o 
   2 -13   1       71.92       72.58     11.23 o 
   3 -13   1       47.18       43.92     10.73 o 
   4 -13   1       98.12       95.21     12.07 o 
   5 -13   1        7.20       -2.85      8.88 o 
   6 -13   1        0.87       -7.88      7.88 o 
  -3 -12   1       15.76        6.54      7.88 o 
  -2 -12   1        0.83       -3.18      7.71 o 
  -1 -12   1        4.18        9.05      7.38 o 
   0 -12   1       32.76       40.73      7.88 o 
   1 -12   1        0.95       -1.76      5.15 o 
   2 -12   1      110.56       99.06     11.73 o 
   3 -12   1      190.77      216.90     15.09 o 
   4 -12   1       96.86      107.78     11.23 o 
   5 -12   1       77.29      104.09     11.06 o 
   6 -12   1        4.53        4.53      7.88 o 
   7 -12   1       20.67       21.96      8.21 o 
  -4 -11   1        9.54        3.96      4.71 o 
  -3 -11   1        4.10        7.14      6.62 o 
  -2 -11   1        6.15        8.55      7.21 o 
  -1 -11   1        4.40       -6.70      6.70 o 
   0 -11   1        4.54       -2.60      4.59 o 
   1 -11   1      168.14      175.08      8.22 o 
   2 -11   1       74.83       86.66     10.39 o 
   3 -11   1      135.45      139.63     11.40 o 
   4 -11   1      120.30      124.95     12.15 o 
   5 -11   1      220.53      232.83     13.58 o 
   6 -11   1        9.35        2.01      7.04 o 
  -5 -10   1        0.20       -6.87     14.75 o 
  -4 -10   1        6.21        4.40      4.53 o 
  -3 -10   1       24.48       30.18     10.81 o 
  -2 -10   1       14.42        7.68      4.79 o 
  -1 -10   1        7.99        8.06      4.53 o 
   0 -10   1       34.52       33.36      4.31 o 
   1 -10   1       81.99       80.71      4.24 o 
   2 -10   1      197.10      203.30      6.22 o 
   3 -10   1      417.69      408.21      8.82 o 
   4 -10   1      214.78      226.04      8.53 o 
   5 -10   1      243.79      249.59     13.07 o 
   6 -10   1       80.29       77.61      7.88 o 
  -5  -9   1        0.01      -11.73     11.73 o 
  -4  -9   1       19.23       29.78      3.15 o 
  -3  -9   1       18.58       25.28      3.75 o 
  -2  -9   1       74.99       73.86      4.16 o 
  -1  -9   1       18.17       16.02      2.77 o 
   0  -9   1       72.81       73.74      3.31 o 
   1  -9   1       34.23       39.88      2.96 o 
   2  -9   1      154.55      150.45      4.56 o 
   3  -9   1      309.69      293.56      9.01 o 
   4  -9   1      928.84      941.40     18.31 o 
   5  -9   1      358.19      354.02     13.75 o 
   6  -9   1      179.99      165.95      9.39 o 
  -6  -8   1        3.21        1.34     10.56 o 
  -5  -8   1        4.87       -2.68      9.89 o 
  -4  -8   1       60.77       62.04      5.36 o 
  -3  -8   1       84.70      100.02      3.71 o 
  -2  -8   1      174.82      184.45      5.27 o 
  -1  -8   1      427.75      425.55      5.50 o 
   0  -8   1       13.87       12.56      2.60 o 
   1  -8   1       29.46       39.43      2.64 o 
   2  -8   1      258.32      257.07      5.29 o 
   3  -8   1       75.22       74.60     10.73 o 
   4  -8   1      435.81      415.82      9.84 o 
   5  -8   1      324.34      316.68      9.01 o 
   6  -8   1      299.34      300.11     11.40 o 
  -6  -7   1        0.43       -9.72      9.72 o 
  -5  -7   1        8.87        2.17      6.04 o 
  -4  -7   1       36.67       18.47      4.23 o 
  -3  -7   1      109.47      109.98      4.37 o 
  -2  -7   1      271.04      280.62      4.24 o 
  -1  -7   1      847.88      825.58      7.56 o 
   0  -7   1     1457.88     1477.59     13.42 o 
   1  -7   1      769.74      836.31     11.24 o 
   2  -7   1      273.55      274.60      6.05 o 
   3  -7   1     1003.98     1003.23     17.90 o 
   4  -7   1       98.04      104.98      8.13 o 
   5  -7   1        7.30       11.78      4.78 o 
   6  -7   1      247.24      232.56      6.86 o 
   7  -7   1       56.25       55.65     10.22 o 
  -7  -6   1        0.25        3.18     10.06 o 
  -6  -6   1        1.35       -4.02      8.72 o 
  -5  -6   1        8.66        0.24      4.95 o 
  -4  -6   1        5.10       -0.09      3.58 o 
  -3  -6   1      189.05      207.03      3.69 o 
  -2  -6   1      294.95      279.18      4.23 o 
  -1  -6   1      869.15      865.01      7.56 o 
   0  -6   1     1560.67     1560.75     29.62 o 
   1  -6   1       56.74       51.47      1.99 o 
   2  -6   1     3040.52     3302.74     41.64 o 
   3  -6   1       59.86       60.44      3.36 o 
   4  -6   1        2.05        4.47      2.19 o 
   5  -6   1     1569.96     1484.56     25.81 o 
   6  -6   1       14.26       17.27      7.21 o 
   7  -6   1        8.55        3.86      8.21 o 
  -7  -5   1        4.30       -1.17      9.89 o 
  -6  -5   1        2.69       -3.86      7.88 o 
  -5  -5   1       36.83       22.43      4.03 o 
  -4  -5   1        0.05       -2.23      2.23 o 
  -3  -5   1        9.31        6.41      1.49 o 
  -2  -5   1     1004.21     1000.05      9.45 o 
  -1  -5   1      595.47      584.95      5.39 o 
   0  -5   1     1949.64     1934.55     16.48 o 
   1  -5   1     5611.48     5942.32     51.56 o 
   2  -5   1     1325.18     1395.61     18.38 o 
   3  -5   1      117.63      115.00      4.53 o 
   4  -5   1      107.51      106.45      4.61 o 
   5  -5   1        7.46        9.72      5.87 o 
   6  -5   1       34.07       46.10      8.55 o 
   7  -5   1       83.84       94.87     11.57 o 
  -7  -4   1        1.00       -7.71      7.71 o 
  -6  -4   1        1.23       -1.34      5.45 o 
  -5  -4   1       59.06       56.28      3.82 o 
  -4  -4   1      119.08      108.58      3.40 o 
  -3  -4   1       61.54       50.44      2.87 o 
  -2  -4   1      211.59      195.82      2.81 o 
  -1  -4   1     2073.60     2039.10     17.34 o 
   0  -4   1     2945.93     2971.01     24.35 o 
   1  -4   1     7516.60     7780.91     72.12 o 
   2  -4   1     2037.98     2080.62     22.52 o 
   3  -4   1      147.24      140.60      3.50 o 
   4  -4   1      126.91      129.33      3.48 o 
   5  -4   1       67.49       59.17      7.71 o 
   6  -4   1      246.58      237.35     13.91 o 
   7  -4   1        6.93       10.06      9.05 o 
  -8  -3   1        0.36        7.38      9.22 o 
  -7  -3   1        9.34       22.80      8.72 o 
  -6  -3   1       11.93       14.18      3.54 o 
  -5  -3   1       12.47       13.23      2.93 o 
  -4  -3   1       37.71       40.95      2.48 o 
  -3  -3   1      122.88      137.72      3.24 o 
  -2  -3   1      174.92      193.06      2.44 o 
  -1  -3   1      259.79      229.52      3.09 o 
   0  -3   1     2273.77     2210.70     18.18 o 
   1  -3   1     3964.59     3903.19     41.49 o 
   2  -3   1     1339.54     1338.70     17.56 o 
   3  -3   1     1227.69     1190.61     17.66 o 
   4  -3   1        0.98        0.81      3.07 o 
   5  -3   1       74.66       70.07      8.38 o 
   6  -3   1       14.46       19.61      7.38 o 
   7  -3   1       71.20       90.35     11.90 o 
  -8  -2   1        3.78       13.91      8.88 o 
  -7  -2   1        9.06        7.47      5.25 o 
  -6  -2   1       52.70       62.33      3.81 o 
  -5  -2   1        6.34        6.98      2.51 o 
  -4  -2   1      343.40      350.24      5.40 o 
  -3  -2   1      232.02      255.93      3.51 o 
  -2  -2   1      215.61      272.49      3.21 o 
  -1  -2   1      268.04      226.75      2.50 o 
   0  -2   1      277.40      323.56      3.69 o 
   1  -2   1      140.68      133.74      2.90 o 
   2  -2   1     2399.37     2414.94     28.00 o 
   3  -2   1     1019.93      997.26     12.69 o 
   4  -2   1      996.93      964.98     11.04 o 
   5  -2   1       55.95       60.25      2.45 o 
   6  -2   1       79.53       77.58      4.09 o 
   7  -2   1       28.47       23.02      3.81 o 
   8  -2   1       19.37       13.48      3.44 o 
  -8  -1   1        1.30       15.73      5.44 o 
  -7  -1   1        0.11        4.80      4.37 o 
  -6  -1   1       30.67       38.41      4.64 o 
  -5  -1   1      149.44      155.89      5.01 o 
  -4  -1   1      185.27      193.67      3.53 o 
  -3  -1   1     1769.91     1887.75     16.22 o 
  -2  -1   1      846.53      950.48      8.29 o 
  -1  -1   1      141.34      167.62      2.00 o 
   1  -1   1      929.53      990.34     13.45 o 
   2  -1   1     6422.88     6686.07     67.19 o 
   3  -1   1      535.63      516.77      7.38 o 
   4  -1   1      169.77      167.94      3.64 o 
   5  -1   1       19.95       24.23      2.44 o 
   6  -1   1        7.87       15.59      3.00 o 
   7  -1   1       30.41       25.20      3.66 o 
   8  -1   1       30.77       27.34      4.86 o 
  -8   0   1        6.93        4.50      4.67 o 
  -7   0   1       12.07       14.44      4.21 o 
  -6   0   1       37.17       42.25      4.33 o 
  -5   0   1      115.42      114.88      4.43 o 
  -4   0   1     1119.12     1148.16     12.09 o 
  -3   0   1      285.14      251.85      3.67 o 
  -2   0   1      353.50      400.33      4.33 o 
  -1   0   1        7.55        0.99      1.60 o 
   0   0   1      169.01       84.31      2.51 o 
   1   0   1      429.92      458.65      5.84 o 
   2   0   1     3205.10     3313.95     24.89 o 
   3   0   1     2465.08     2473.73     23.47 o 
   4   0   1       54.65       47.19      2.18 o 
   5   0   1        1.41       -0.85      2.11 o 
   6   0   1       23.36       30.32      3.31 o 
   7   0   1        1.49        4.25      3.65 o 
   8   0   1        4.70        9.82      4.84 o 
  -8   1   1        0.04       -3.85      3.85 o 
  -7   1   1       10.48        6.22      3.55 o 
  -6   1   1      122.12      118.75      4.69 o 
  -5   1   1      418.17      432.54      6.43 o 
  -4   1   1       41.10       58.16      2.07 o 
  -3   1   1      269.41      235.41      3.58 o 
  -2   1   1     1448.22     1500.30     17.44 o 
  -1   1   1      622.66      306.92      7.54 o 
   1   1   1    16681.50    16299.54    148.27 o 
   2   1   1      680.50      763.33      5.93 o 
   3   1   1      498.11      485.18      5.08 o 
   4   1   1      241.32      245.76      4.00 o 
   5   1   1      599.25      617.45      9.15 o 
   6   1   1        1.26       -0.05      2.89 o 
   7   1   1        2.53        4.30      4.62 o 
   8   1   1        0.04        4.69      8.05 o 
  -8   2   1        4.52        6.43      3.19 o 
  -7   2   1       15.83       19.77      2.92 o 
  -6   2   1        5.69        1.43      2.19 o 
  -5   2   1      346.08      313.18      6.78 o 
  -4   2   1      288.70      258.40      5.09 o 
  -3   2   1     1146.11     1146.26     15.88 o 
  -2   2   1      853.75      802.23     14.83 o 
  -1   2   1     1618.82     1656.16     20.81 o 
   0   2   1     3125.17     3301.18     35.23 o 
   1   2   1     7048.37     7362.46     48.41 o 
   2   2   1      267.24      266.81      2.37 o 
   3   2   1      977.98      963.52      9.56 o 
   4   2   1      732.04      730.13      8.63 o 
   5   2   1       53.01       63.18      3.56 o 
   6   2   1       44.90       50.87      3.98 o 
   7   2   1       19.81       33.36      8.21 o 
   8   2   1        0.70       -4.53      8.21 o 
  -7   3   1        8.93        9.55      9.22 o 
  -6   3   1        2.23        2.30      1.72 o 
  -5   3   1        2.67        4.32      2.04 o 
  -4   3   1     1154.28     1112.22     19.37 o 
  -3   3   1      793.43      734.15     10.88 o 
  -2   3   1     2786.99     2832.34     30.32 o 
  -1   3   1     2608.39     2543.75     27.51 o 
   0   3   1        5.45        2.69      1.09 o 
   1   3   1      823.33      890.99      7.55 o 
   2   3   1      249.73      267.65      3.29 o 
   3   3   1      123.92      123.52      3.06 o 
   4   3   1      208.74      204.67      5.07 o 
   5   3   1        7.04        8.33      2.94 o 
   6   3   1       58.59       62.37      5.81 o 
   7   3   1        7.38       10.90      8.55 o 
  -7   4   1       39.71       29.33      9.39 o 
  -6   4   1        0.18        1.34      7.04 o 
  -5   4   1       56.96       47.60      3.35 o 
  -4   4   1      634.99      634.65     12.17 o 
  -3   4   1     1333.32     1294.75     20.56 o 
  -2   4   1     1066.41     1087.10     12.46 o 
  -1   4   1     2628.31     2681.12     29.29 o 
   0   4   1     1699.98     1598.78     14.71 o 
   1   4   1       48.92       41.83      1.55 o 
   2   4   1      612.75      625.78      6.05 o 
   3   4   1       46.75       37.74      2.04 o 
   4   4   1       61.31       53.67      2.90 o 
   5   4   1       12.57        9.31      3.28 o 
   6   4   1        0.19        0.80      6.00 o 
   7   4   1        3.57        1.17      9.22 o 
  -7   5   1       98.91      117.00     12.91 o 
  -6   5   1       45.11       53.64      8.72 o 
  -5   5   1      246.95      242.55      7.71 o 
  -4   5   1      346.96      335.53      6.47 o 
  -3   5   1      841.22      875.59     17.35 o 
  -2   5   1     2478.73     2544.58     32.35 o 
  -1   5   1     2733.58     2810.37     27.27 o 
   0   5   1      171.05      144.33      3.20 o 
   1   5   1       78.18       74.23      1.80 o 
   2   5   1      154.21      159.37      4.68 o 
   3   5   1       16.52       26.73      1.58 o 
   4   5   1        0.68       -0.44      2.77 o 
   5   5   1       13.63        5.22      4.15 o 
   6   5   1        0.08       -3.00      6.51 o 
   7   5   1        0.35       -3.02     10.06 o 
  -7   6   1       26.42       37.04      9.05 o 
  -6   6   1      175.28      193.94      6.87 o 
  -5   6   1       78.42       78.45      5.70 o 
  -4   6   1      287.75      283.36      8.72 o 
  -3   6   1      582.00      598.46     11.79 o 
  -2   6   1     1685.12     1762.41     23.51 o 
  -1   6   1     2215.39     2203.27     20.46 o 
   0   6   1     1392.26     1425.67     12.87 o 
   1   6   1        8.53        6.49      1.42 o 
   2   6   1      203.99      247.49      4.10 o 
   3   6   1        3.40       10.34      1.79 o 
   4   6   1        3.88        7.13      3.93 o 
   5   6   1        0.10       -2.46      4.85 o 
   6   6   1        0.82       -6.52      7.11 o 
  -7   7   1        6.68        4.02      8.38 o 
  -6   7   1       61.88       64.20      5.03 o 
  -5   7   1       32.78       35.41      3.43 o 
  -4   7   1      881.12      858.41     18.61 o 
  -3   7   1      243.16      245.05      7.15 o 
  -2   7   1      865.92      894.94     13.77 o 
  -1   7   1     1074.26     1109.56     12.63 o 
   0   7   1     1129.72     1106.38     10.73 o 
   1   7   1      489.53      524.05      6.26 o 
   2   7   1       83.60       93.01      4.11 o 
   3   7   1        0.57       -2.14      2.15 o 
   4   7   1        3.48        1.40      3.95 o 
   5   7   1        0.10        1.81      6.85 o 
   6   7   1        0.31       -0.26      7.93 o 
  -7   8   1      154.05      136.11     12.74 o 
  -6   8   1      406.79      392.57     12.91 o 
  -5   8   1      587.11      560.10     12.03 o 
  -4   8   1      233.05      236.28      7.64 o 
  -3   8   1        0.00       -0.15      3.13 o 
  -2   8   1       19.29       15.23      2.25 o 
  -1   8   1       99.87       97.37      3.23 o 
   0   8   1      510.36      483.75      7.53 o 
   1   8   1      590.01      625.89      7.58 o 
   2   8   1        1.58        1.83      3.56 o 
   3   8   1       12.50        9.25      3.17 o 
   4   8   1        0.80       -4.50      4.50 o 
   5   8   1       15.42       -5.85      7.47 o 
   6   8   1        1.44      -10.90     13.24 o 
  -6   9   1       88.37       94.37      7.54 o 
  -5   9   1      439.87      437.66     11.08 o 
  -4   9   1      292.50      263.91      8.71 o 
  -3   9   1      353.85      324.51      9.89 o 
  -2   9   1       90.86       89.24      3.36 o 
  -1   9   1      206.30      208.04      5.57 o 
   0   9   1      139.25      142.93      4.63 o 
   1   9   1        3.26        4.52      2.87 o 
   2   9   1        7.64        8.39      3.73 o 
   3   9   1        2.74        5.35      6.60 o 
   4   9   1        0.31       24.98     12.91 o 
   5   9   1        2.88       -2.35     13.91 o 
  -6  10   1      114.12      123.37      9.39 o 
  -5  10   1      132.90      140.90     12.99 o 
  -4  10   1      448.80      436.38     12.03 o 
  -3  10   1       46.80       40.92      5.32 o 
  -2  10   1      163.33      159.73      5.24 o 
  -1  10   1        0.94        0.36      3.08 o 
   0  10   1        9.11       11.09      3.55 o 
   1  10   1       85.43       97.89      8.55 o 
   2  10   1       15.97       22.63      7.21 o 
   3  10   1        0.79       -0.02      5.51 o 
   4  10   1        0.40      -12.24     12.24 o 
  -6  11   1       95.99      114.32      9.89 o 
  -5  11   1      123.11      113.71      7.28 o 
  -4  11   1      216.37      200.14     13.41 o 
  -3  11   1       39.20       33.86      7.88 o 
  -2  11   1       27.83       35.03      8.72 o 
  -1  11   1       32.85       28.31      6.62 o 
   0  11   1        7.95       -0.50      6.54 o 
   1  11   1       16.17       16.26      7.21 o 
   2  11   1       16.25       13.75      7.88 o 
   3  11   1        1.58        8.88      7.38 o 
   4  11   1        1.91       -4.36     14.08 o 
  -5  12   1       64.76       71.74     10.56 o 
  -4  12   1       89.56       74.26     10.39 o 
  -3  12   1       71.80       68.73     10.56 o 
  -2  12   1        8.27        5.20      8.05 o 
  -1  12   1        0.21       -7.71      7.71 o 
   0  12   1        1.26        2.35      7.21 o 
   1  12   1        9.55        1.17      7.38 o 
   2  12   1        4.00       10.22      8.21 o 
   3  12   1        0.82       -4.59      6.78 o 
  -5  13   1       28.64       16.09      9.55 o 
  -4  13   1       21.67       28.33     10.06 o 
  -3  13   1       26.49       28.50      9.89 o 
  -2  13   1        6.02       19.61     10.06 o 
   0  13   1        5.14       -7.54      7.54 o 
   1  13   1        0.61       -7.21      8.55 o 
   2  13   1        2.39       -8.21      8.38 o 
  -5  14   1        9.83        0.00     10.73 o 
  -4  14   1        3.22        6.87     10.39 o 
  -3  14   1       25.88       50.62     12.40 o 
   0  14   1       11.94       21.79      9.89 o 
   1  14   1        2.30       -4.69      9.22 o 
  -4  15   1       47.31       45.26     13.07 o 
   3 -15   2       21.13       29.84     12.40 o 
   4 -15   2       36.47       33.52     12.40 o 
  -2 -14   2       12.91        4.19      8.88 o 
  -1 -14   2        9.46       22.80      9.05 o 
   0 -14   2        8.51        6.70      8.72 o 
   3 -14   2       66.63       43.75     12.07 o 
   4 -14   2       86.52       98.56     13.24 o 
   5 -14   2       22.43       16.09     10.39 o 
   6 -14   2       41.26       47.77     10.90 o 
  -3 -13   2       41.05       44.76      9.22 o 
  -2 -13   2        3.31        2.35      8.38 o 
  -1 -13   2       16.33       18.27      8.88 o 
   0 -13   2        2.94       -3.18      7.21 o 
   2 -13   2        0.09       -9.05      9.05 o 
   3 -13   2       22.77        8.38      8.72 o 
   4 -13   2      104.86       94.37     11.73 o 
   5 -13   2      170.83      182.88     13.75 o 
   6 -13   2       71.51       87.33     11.23 o 
  -3 -12   2        1.50       -7.54      7.54 o 
  -2 -12   2        1.19        4.19      7.21 o 
  -1 -12   2       72.74       83.64      9.39 o 
   0 -12   2       87.27       85.82      9.05 o 
   1 -12   2       57.88       60.27      6.12 o 
   2 -12   2       31.94        1.34      7.88 o 
   3 -12   2       34.89       23.97      9.05 o 
   4 -12   2       76.96       65.37      9.89 o 
   5 -12   2      119.38      121.19     11.57 o 
   6 -12   2       11.01       13.41      8.38 o 
   7 -12   2       57.92       64.87      8.88 o 
  -4 -11   2        0.00       -4.02      5.03 o 
  -3 -11   2        6.38        6.67     10.14 o 
  -2 -11   2       79.44       96.24      7.08 o 
  -1 -11   2       45.62       50.96      8.05 o 
   0 -11   2      152.69      153.43      9.30 o 
   1 -11   2        4.06        4.10      5.87 o 
   2 -11   2      261.77      270.21     14.42 o 
   3 -11   2       14.91        8.55      7.21 o 
   4 -11   2       88.89       83.64      9.22 o 
   5 -11   2       49.14       36.54      8.05 o 
   6 -11   2      116.02      127.23     10.22 o 
   7 -11   2       29.09       30.34      6.87 o 
  -4 -10   2        4.15       -4.36      4.36 o 
  -3 -10   2        0.04        4.34      4.13 o 
  -2 -10   2        3.53        5.18      3.92 o 
  -1 -10   2      128.64      127.90      9.05 o 
   0 -10   2      333.11      320.26      7.88 o 
   1 -10   2      322.84      348.88      9.54 o 
   2 -10   2       54.18       78.57      8.21 o 
   3 -10   2      117.54      142.81     10.22 o 
   4 -10   2       12.54       16.93      6.37 o 
   5 -10   2       79.55       77.78      8.38 o 
   6 -10   2      108.20      111.64      8.72 o 
   7 -10   2        9.34       11.40      5.53 o 
  -5  -9   2        0.62        4.36     12.57 o 
  -4  -9   2        2.17        2.52      3.20 o 
  -3  -9   2        5.13        2.24      3.25 o 
  -2  -9   2       17.55       20.75      3.26 o 
  -1  -9   2      111.08      113.61      3.92 o 
   0  -9   2      337.20      359.34      7.05 o 
   1  -9   2      806.00      784.04     11.41 o 
   2  -9   2      668.37      674.97      9.91 o 
   3  -9   2      209.22      217.74     11.23 o 
   4  -9   2        4.56        6.50      3.34 o 
   5  -9   2       81.46       90.26     18.35 o 
   6  -9   2       99.35       93.87      7.38 o 
   7  -9   2       53.38       53.97      5.36 o 
  -6  -8   2        1.00        8.72     11.23 o 
  -5  -8   2        6.32        4.04      7.32 o 
  -4  -8   2        5.52       10.18      6.04 o 
  -3  -8   2        6.93        9.66      2.55 o 
  -2  -8   2       12.56        7.77      2.19 o 
  -1  -8   2      250.83      249.37      4.32 o 
   0  -8   2      379.12      358.94      7.79 o 
   1  -8   2      977.58      972.77     12.97 o 
   2  -8   2      626.74      616.81      8.86 o 
   3  -8   2      496.15      467.16     15.59 o 
   4  -8   2       60.42       53.09      4.02 o 
   5  -8   2      111.67      120.57      5.91 o 
   6  -8   2       46.87       51.81      4.52 o 
  -6  -7   2        3.88       -2.35      9.72 o 
  -5  -7   2        8.09       14.30      6.23 o 
  -4  -7   2        6.51        7.66      4.55 o 
  -3  -7   2        1.81        1.78      2.46 o 
  -2  -7   2       23.07       22.63      2.02 o 
  -1  -7   2       29.29       25.22      1.84 o 
   0  -7   2      642.24      599.46      6.99 o 
   1  -7   2      616.23      569.06      9.99 o 
   2  -7   2      939.44      926.67     11.89 o 
   3  -7   2      315.04      308.93     11.23 o 
   4  -7   2      305.21      293.01      7.85 o 
   5  -7   2        6.72        3.95      3.13 o 
   6  -7   2       10.01       18.91      3.36 o 
   7  -7   2       71.53       65.88      9.89 o 
  -7  -6   2       28.72       27.66     11.06 o 
  -6  -6   2        0.12        2.35      8.88 o 
  -5  -6   2        0.59       -0.87      4.34 o 
  -4  -6   2       22.51       26.64      4.00 o 
  -3  -6   2      305.59      304.64      5.91 o 
  -2  -6   2       78.52       76.39      2.46 o 
  -1  -6   2      145.01      161.53      3.27 o 
   0  -6   2      191.30      161.86      2.76 o 
   1  -6   2     1784.17     1886.63     21.89 o 
   2  -6   2     1681.56     1604.18     26.19 o 
   3  -6   2      759.95      724.96     13.56 o 
   4  -6   2      236.82      230.36      6.52 o 
   5  -6   2      178.11      164.34      5.51 o 
   6  -6   2        6.23       12.74      6.87 o 
   7  -6   2       64.22       54.31     10.06 o 
  -7  -5   2       11.68       -2.51      9.22 o 
  -6  -5   2        5.24       23.63      8.72 o 
  -5  -5   2       82.90       80.24      5.21 o 
  -4  -5   2      340.33      348.51      6.11 o 
  -3  -5   2       20.97       20.00      1.55 o 
  -2  -5   2       25.67       20.59      1.54 o 
  -1  -5   2      156.54      190.59      2.96 o 
   0  -5   2      188.53      171.67      2.56 o 
   1  -5   2       12.76        8.79      1.27 o 
   2  -5   2      152.68      142.30      3.91 o 
   3  -5   2     3349.96     3485.02     55.52 o 
   4  -5   2     2149.77     2106.50     34.77 o 
   5  -5   2      370.40      344.47      7.92 o 
   6  -5   2      255.11      248.42     14.42 o 
   7  -5   2       27.13       52.63      9.89 o 
  -7  -4   2        1.48        2.51      9.22 o 
  -6  -4   2        7.25       19.28      7.71 o 
  -5  -4   2       76.62       80.40      4.09 o 
  -4  -4   2      266.72      265.26      5.01 o 
  -3  -4   2      459.27      436.10      5.98 o 
  -2  -4   2      669.30      675.23      6.64 o 
  -1  -4   2       26.68       24.20      1.69 o 
   0  -4   2       28.17       27.55      1.16 o 
   1  -4   2     1720.55     1742.79     18.98 o 
   2  -4   2     3584.00     3909.37     49.48 o 
   3  -4   2      317.69      302.48      6.69 o 
   4  -4   2      219.16      211.66      4.99 o 
   5  -4   2      125.41      128.91      4.50 o 
   6  -4   2      600.14      561.20     21.79 o 
   7  -4   2        2.97       11.40      8.55 o 
  -8  -3   2        1.25       -2.68      8.72 o 
  -7  -3   2        7.92        4.69      8.21 o 
  -6  -3   2       22.73       22.65      4.55 o 
  -5  -3   2       78.45       78.00      3.76 o 
  -4  -3   2      228.82      213.32      4.79 o 
  -3  -3   2       96.93       95.50      3.13 o 
  -2  -3   2      522.69      502.98      5.04 o 
  -1  -3   2      842.06      876.79     10.60 o 
   0  -3   2      248.57      268.53      3.44 o 
   1  -3   2     1855.09     1963.11     19.37 o 
   2  -3   2      789.35      791.50      9.22 o 
   3  -3   2     1513.23     1520.46     21.05 o 
   4  -3   2      604.76      591.79      8.80 o 
   5  -3   2      280.85      288.04      6.47 o 
   6  -3   2      118.17      134.27      9.60 o 
   7  -3   2        0.62        1.83      2.42 o 
  -8  -2   2        4.41       16.59      9.05 o 
  -7  -2   2        0.89       -0.32      6.29 o 
  -6  -2   2        2.32        0.59      3.26 o 
  -5  -2   2       77.94       80.29      4.32 o 
  -4  -2   2      575.35      548.25      6.80 o 
  -3  -2   2      462.89      425.18      7.05 o 
  -2  -2   2      257.32      245.46      2.90 o 
  -1  -2   2      162.90      166.51      2.75 o 
   0  -2   2     3217.34     3407.80     35.02 o 
   1  -2   2       71.47       64.63      1.16 o 
   2  -2   2       22.37       18.53      1.14 o 
   3  -2   2       11.11       13.21      1.59 o 
   4  -2   2      999.76     1009.45     13.54 o 
   5  -2   2      717.69      696.74      9.92 o 
   6  -2   2       68.11       71.60      3.33 o 
   7  -2   2       20.08       22.05      3.09 o 
   8  -2   2        0.11        5.53      3.61 o 
  -8  -1   2        7.54        1.51      7.38 o 
  -7  -1   2        5.83        3.44      4.25 o 
  -6  -1   2       31.07       29.51      5.64 o 
  -5  -1   2       16.00       20.16      2.48 o 
  -4  -1   2      269.30      254.55      4.86 o 
  -3  -1   2     4234.16     4252.52     40.97 o 
  -2  -1   2     4547.27     4536.94     47.91 o 
  -1  -1   2     3140.75     3164.38     32.53 o 
   0  -1   2       19.27       19.01      0.99 o 
   1  -1   2     1139.07      998.40     47.52 o 
   2  -1   2      337.34      356.25      3.97 o 
   3  -1   2       86.30       87.26      2.63 o 
   4  -1   2       38.34       37.03      2.23 o 
   5  -1   2      138.94      140.30      5.54 o 
   6  -1   2       26.97       29.03      3.15 o 
   7  -1   2        6.76       11.51      4.06 o 
   8  -1   2        9.14       14.19      4.49 o 
  -8   0   2        0.48        0.25      4.62 o 
  -7   0   2       15.34       15.31      4.38 o 
  -6   0   2       33.14       30.47      3.26 o 
  -5   0   2        0.36        1.05      1.89 o 
  -4   0   2       55.27       45.50      2.33 o 
  -3   0   2     1189.90     1184.26     12.73 o 
  -2   0   2     3221.42     3402.27     29.54 o 
  -1   0   2    11312.67    11220.99     97.78 o 
   1   0   2       42.98       27.82      0.94 o 
   2   0   2        0.26        0.13      0.58 o 
   3   0   2      785.78      820.55      7.55 o 
   4   0   2       10.52        8.39      1.79 o 
   5   0   2        7.75        7.11      2.39 o 
   6   0   2        4.92        0.52      3.08 o 
   7   0   2        5.03        7.06      4.00 o 
   8   0   2        1.29        2.98      4.86 o 
  -8   1   2       27.77       24.16      4.56 o 
  -7   1   2       99.85      104.17      5.21 o 
  -6   1   2       32.64       34.40      3.27 o 
  -5   1   2        1.49        2.57      2.62 o 
  -4   1   2       88.73       75.90      2.80 o 
  -3   1   2     3920.63     4097.86     46.00 o 
  -2   1   2      121.39       88.24      1.75 o 
  -1   1   2      106.65       88.95      1.49 o 
   0   1   2     4114.66     3978.73     48.65 o 
   1   1   2    11258.83    11324.60     76.49 o 
   2   1   2        1.74        1.00      0.72 o 
   3   1   2        1.25       -1.09      1.09 o 
   4   1   2        8.75        8.07      1.52 o 
   5   1   2        0.75       -0.46      2.50 o 
   6   1   2        6.08        2.67      3.13 o 
   7   1   2        0.31       -0.63      4.36 o 
   8   1   2        4.27       -1.68      7.71 o 
  -8   2   2       28.65       25.98      3.84 o 
  -7   2   2        5.71       12.88      4.50 o 
  -6   2   2      123.63      130.29      4.47 o 
  -5   2   2      230.67      227.78      5.32 o 
  -4   2   2       38.93       40.64      2.26 o 
  -3   2   2      715.48      841.65     12.09 o 
  -2   2   2     8695.13     9186.04     97.75 o 
  -1   2   2     4219.66     4329.04     45.02 o 
   0   2   2     6175.30     6216.00     73.97 o 
   1   2   2       36.84       53.48      1.30 o 
   2   2   2        3.50        3.52      0.75 o 
   3   2   2      552.62      614.22      6.89 o 
   4   2   2       75.53       95.52      3.29 o 
   5   2   2       10.75        7.14      3.17 o 
   6   2   2       86.93       82.58      4.88 o 
   7   2   2        6.58       -2.72      6.35 o 
   8   2   2        0.14       -7.21      8.55 o 
  -7   3   2       41.32       44.89      3.59 o 
  -6   3   2       71.47       79.07      7.04 o 
  -5   3   2      660.17      675.91     12.55 o 
  -4   3   2      436.27      482.96      9.14 o 
  -3   3   2      177.76      204.76      5.51 o 
  -2   3   2      510.84      526.33      7.58 o 
  -1   3   2     1619.26     1625.99     16.02 o 
   0   3   2     2043.64     2085.76     29.34 o 
   1   3   2     1324.52     1307.31     11.61 o 
   2   3   2     3206.78     3328.83     23.20 o 
   3   3   2      296.25      280.12      4.46 o 
   4   3   2      205.71      176.46      4.33 o 
   5   3   2       36.82       25.26      3.42 o 
   6   3   2       10.21       15.46      5.88 o 
   7   3   2        4.62        3.61      6.64 o 
  -7   4   2      126.21      116.16     12.57 o 
  -6   4   2      115.04      112.14      5.53 o 
  -5   4   2      216.18      216.07      7.38 o 
  -4   4   2     1162.57     1195.87     21.05 o 
  -3   4   2        4.83        7.68      2.08 o 
  -2   4   2       41.88       38.79      2.03 o 
  -1   4   2      167.42      179.47      3.10 o 
   0   4   2      228.42      195.59      6.11 o 
   1   4   2     2876.41     2847.60     23.93 o 
   2   4   2        4.14        5.14      1.23 o 
   3   4   2       55.10       76.00      2.15 o 
   4   4   2       55.05       41.35      3.46 o 
   5   4   2        9.51        2.49      3.35 o 
   6   4   2       10.92        3.72      6.42 o 
   7   4   2        5.90        5.03      9.89 o 
  -7   5   2       38.46       34.20     10.06 o 
  -6   5   2      326.58      328.37      9.72 o 
  -5   5   2      273.53      264.84      8.88 o 
  -4   5   2      526.74      528.22     11.40 o 
  -3   5   2      250.80      259.06      6.52 o 
  -2   5   2      119.89      115.61      2.94 o 
  -1   5   2      173.89      178.78      3.54 o 
   0   5   2        4.88        2.87      1.20 o 
   1   5   2      406.72      384.98      4.48 o 
   2   5   2      248.40      249.11      5.11 o 
   3   5   2        2.76        3.81      1.72 o 
   4   5   2       23.97       30.89      3.58 o 
   5   5   2        0.53        0.04      4.12 o 
   6   5   2        7.28        3.14     10.81 o 
   7   5   2        4.60        5.20     10.73 o 
  -7   6   2        6.67       18.44      9.22 o 
  -6   6   2      100.33      100.41      6.37 o 
  -5   6   2      141.34      167.62      7.88 o 
  -4   6   2      431.82      431.63     13.41 o 
  -3   6   2      831.75      848.72     15.76 o 
  -2   6   2      442.77      399.37      6.19 o 
  -1   6   2       15.34       10.31      1.92 o 
   0   6   2      528.06      527.82      6.06 o 
   1   6   2       14.65        8.94      1.48 o 
   2   6   2      259.30      251.29      4.75 o 
   3   6   2      125.41      134.94      3.61 o 
   4   6   2       13.58       18.23      4.19 o 
   5   6   2        0.09       -5.46      8.63 o 
   6   6   2        0.53       -5.53      7.45 o 
  -7   7   2       36.87       33.86      4.36 o 
  -6   7   2       41.25       46.77      5.36 o 
  -5   7   2      218.68      221.76      9.72 o 
  -4   7   2      147.32      152.34      6.22 o 
  -3   7   2      472.84      465.19     10.73 o 
  -2   7   2       29.45       27.83      2.26 o 
  -1   7   2      128.56      118.10      3.50 o 
   0   7   2       74.89       71.73      2.46 o 
   1   7   2      125.86      123.87      4.11 o 
   2   7   2      197.06      184.14      4.50 o 
   3   7   2      160.22      166.23      4.44 o 
   4   7   2        6.73       12.78      4.67 o 
   5   7   2        0.42        2.37      7.17 o 
   6   7   2        0.55        0.68      8.64 o 
  -7   8   2        4.59       -0.84      4.36 o 
  -6   8   2        9.01        5.87      5.20 o 
  -5   8   2      102.14      100.74      7.71 o 
  -4   8   2      114.19      110.51      5.57 o 
  -3   8   2     1228.07     1242.78     17.84 o 
  -2   8   2       20.30       22.33      2.67 o 
  -1   8   2       14.30       13.31      2.99 o 
   0   8   2        1.89       -1.21      2.15 o 
   1   8   2        0.94        0.56      1.93 o 
   2   8   2       98.28       97.45      5.15 o 
   3   8   2       52.46       53.19      4.06 o 
   4   8   2        8.66       14.70      5.78 o 
   5   8   2        8.56       11.23      8.29 o 
  -7   9   2       34.40       50.62      6.37 o 
  -6   9   2       83.22       88.50      7.71 o 
  -5   9   2      161.93      165.11     10.90 o 
  -4   9   2      374.07      387.69     10.84 o 
  -3   9   2      198.75      192.08      8.05 o 
  -2   9   2      621.37      616.08     15.00 o 
  -1   9   2       44.92       44.02      3.92 o 
   0   9   2       25.32       25.59      3.19 o 
   1   9   2       78.05       60.85      5.61 o 
   2   9   2        1.98        0.50      6.20 o 
   3   9   2        0.43       -4.33      4.33 o 
   4   9   2       12.57        6.70     12.57 o 
   5   9   2        2.27       19.78     15.09 o 
  -7  10   2        0.19        3.35      6.20 o 
  -6  10   2        3.93        4.69      6.37 o 
  -5  10   2        2.00       -0.67      6.20 o 
  -4  10   2       98.11      112.09     10.22 o 
  -3  10   2      411.80      416.23     12.91 o 
  -2  10   2      353.12      354.15     11.67 o 
  -1  10   2        2.54        7.70      3.51 o 
   0  10   2        0.93        6.50      4.65 o 
   1  10   2        9.36        4.69      7.04 o 
   2  10   2       18.20       39.39      7.88 o 
   3  10   2       10.32        7.12      7.79 o 
   4  10   2        1.49       -3.35     13.58 o 
  -7  11   2        9.61        9.89      7.21 o 
  -4  11   2       34.93       33.52      8.72 o 
  -3  11   2      213.59      201.15     14.08 o 
  -2  11   2       55.05       54.14      9.89 o 
  -1  11   2      220.13      219.30      9.45 o 
   0  11   2       11.17       31.18      7.54 o 
   1  11   2       24.41       35.54      8.05 o 
   2  11   2        2.61        1.51      7.38 o 
   3  11   2        1.06       -4.24      6.79 o 
   4  11   2        0.17        2.51     14.08 o 
  -4  12   2       47.69       52.80     10.73 o 
  -3  12   2       90.78       70.90     10.39 o 
  -2  12   2       43.26       32.69      9.55 o 
   0  12   2       14.44       19.61      7.88 o 
   1  12   2        1.89        4.02      8.21 o 
   2  12   2        2.56       -7.88      7.88 o 
   3  12   2        0.90        0.82     12.07 o 
  -4  13   2        3.34       -9.22      9.22 o 
  -3  13   2       11.83       17.77     10.56 o 
  -2  13   2       47.41       41.07     10.90 o 
   0  13   2        5.16       -7.38      8.55 o 
   1  13   2        0.41        2.51      9.05 o 
   2  13   2        1.72       12.07      9.39 o 
  -4  14   2        0.54        0.34     10.90 o 
  -3  14   2        2.04       10.90     11.57 o 
   0  14   2        9.77       18.77     10.39 o 
   1  14   2        0.62       -8.72      8.72 o 
   3 -15   3        0.09       14.58     11.90 o 
   4 -15   3        1.22      -11.40     11.40 o 
  -2 -14   3        0.17        7.88      8.88 o 
  -1 -14   3       15.85       -0.67      8.38 o 
   0 -14   3       35.03       41.07      9.39 o 
   3 -14   3       43.90       47.94     11.73 o 
   4 -14   3        0.63        0.00      9.89 o 
   5 -14   3        6.67       20.45     10.39 o 
  -3 -13   3        2.05        0.17      8.05 o 
  -2 -13   3        0.06        5.87      8.05 o 
  -1 -13   3       14.74       20.95      8.21 o 
   0 -13   3       91.55      111.97     10.39 o 
   2 -13   3      124.16      131.08     13.58 o 
   3 -13   3       81.27       81.30     11.73 o 
   4 -13   3        5.73        1.01      8.72 o 
   5 -13   3        5.31       -8.21      8.21 o 
   6 -13   3       10.60       -1.01      9.22 o 
  -3 -12   3        6.75        9.39      7.71 o 
  -2 -12   3      111.94      113.98     10.39 o 
  -1 -12   3        0.60       -2.85      6.87 o 
   0 -12   3       13.53       14.42      7.04 o 
   1 -12   3       39.02       34.90      5.68 o 
   2 -12   3      569.99      565.56     22.96 o 
   3 -12   3      150.36      135.61     12.07 o 
   4 -12   3      123.38      103.93     11.40 o 
   5 -12   3        3.90       -6.20      7.88 o 
   6 -12   3       63.13       68.05      9.89 o 
   7 -12   3       30.11       35.20      8.38 o 
  -4 -11   3        8.01        4.19      5.20 o 
  -3 -11   3       28.61       26.64      5.78 o 
  -2 -11   3       98.76      112.00      7.49 o 
  -1 -11   3        2.23        2.35      6.20 o 
   0 -11   3       80.40       72.60      8.05 o 
   1 -11   3      302.11      323.51     16.93 o 
   2 -11   3      196.17      213.55     14.25 o 
   3 -11   3       96.26      113.98     10.73 o 
   4 -11   3      132.10      132.59     10.73 o 
   5 -11   3       50.93       52.30      8.55 o 
   6 -11   3       11.71       10.73      7.21 o 
   7 -11   3        2.66        2.35      6.87 o 
  -4 -10   3        1.52        0.37      2.99 o 
  -3 -10   3       69.27       66.80      5.24 o 
  -2 -10   3       10.51       10.64      3.78 o 
  -1 -10   3       10.62        3.47      3.41 o 
   0 -10   3        6.04        8.48      4.39 o 
   1 -10   3      130.96      141.98     11.06 o 
   2 -10   3      288.62      311.11     14.75 o 
   3 -10   3      951.97      925.61     27.15 o 
   4 -10   3      165.11      176.67     11.40 o 
   5 -10   3       84.31       87.67      8.55 o 
   6 -10   3       25.70       20.95      6.87 o 
   7 -10   3       24.59       30.34      6.37 o 
  -4  -9   3        8.34       16.73      3.46 o 
  -3  -9   3      129.77      123.40      4.98 o 
  -2  -9   3       42.33       40.55      3.64 o 
  -1  -9   3       13.81        9.31      2.59 o 
   0  -9   3        8.49        3.67      3.77 o 
   1  -9   3       17.12       16.45      6.62 o 
   2  -9   3      375.30      349.38      9.71 o 
   3  -9   3      445.57      468.17     16.59 o 
   4  -9   3      664.34      659.52     13.39 o 
   5  -9   3      285.62      293.51     12.57 o 
   6  -9   3       23.62       25.48      5.87 o 
   7  -9   3        0.31       -1.01      4.69 o 
  -6  -8   3        0.19        4.02     11.06 o 
  -5  -8   3        7.40        9.05      9.72 o 
  -4  -8   3       86.13       94.45      7.69 o 
  -3  -8   3      133.87      139.55      4.60 o 
  -2  -8   3      203.55      195.78      4.35 o 
  -1  -8   3        4.81        7.46      1.81 o 
   0  -8   3        0.74       -2.41      2.41 o 
   1  -8   3       58.98       46.32      9.14 o 
   2  -8   3      129.87      121.66      5.78 o 
   3  -8   3      677.53      673.68     19.78 o 
   4  -8   3      224.29      226.92      6.90 o 
   5  -8   3      255.99      247.96      7.87 o 
   6  -8   3      120.57      125.05      7.88 o 
  -6  -7   3        0.48       -5.53      9.72 o 
  -5  -7   3        2.91        0.85      8.18 o 
  -4  -7   3       41.55       43.15      5.20 o 
  -3  -7   3       93.42       96.40      3.30 o 
  -2  -7   3      160.50      164.33      3.59 o 
  -1  -7   3      501.69      522.80      6.07 o 
   0  -7   3       94.47      113.56      2.90 o 
   1  -7   3        1.04        1.72      2.77 o 
   2  -7   3      575.95      551.51     19.28 o 
   3  -7   3      288.04      284.35      6.89 o 
   4  -7   3      427.45      419.35      9.59 o 
   5  -7   3       95.23       92.17      4.79 o 
   6  -7   3       85.00       87.45      5.24 o 
  -7  -6   3       49.21       29.50     11.06 o 
  -6  -6   3        6.13        3.02      8.88 o 
  -5  -6   3        6.00       12.88      6.16 o 
  -4  -6   3       15.88       22.21      5.19 o 
  -3  -6   3       58.44       55.92      2.23 o 
  -2  -6   3      348.98      335.06      7.67 o 
  -1  -6   3      483.03      493.83      6.33 o 
   0  -6   3      204.39      213.74      3.56 o 
   1  -6   3      630.14      713.17     13.80 o 
   2  -6   3        1.45        2.25      2.09 o 
   3  -6   3      413.37      400.82      8.59 o 
   4  -6   3      549.75      533.09     11.09 o 
   5  -6   3      212.63      209.45      6.63 o 
   6  -6   3       70.38       68.97      4.11 o 
   7  -6   3       25.28       22.96      8.88 o 
  -7  -5   3        0.29        3.35      9.22 o 
  -6  -5   3        3.14        9.22      8.38 o 
  -5  -5   3       15.32       12.45      3.89 o 
  -4  -5   3       12.62        7.12      2.92 o 
  -3  -5   3      225.58      221.85      3.51 o 
  -2  -5   3     2337.39     2372.42     21.44 o 
  -1  -5   3     1934.43     1885.29     17.53 o 
   0  -5   3      368.56      378.53      4.58 o 
   1  -5   3        8.72       10.41      1.39 o 
   2  -5   3       52.78       73.40      2.56 o 
   3  -5   3        1.35        1.17      2.13 o 
   4  -5   3       76.03       77.31      3.99 o 
   5  -5   3      111.61      109.06      5.28 o 
   6  -5   3      213.70      196.35     12.49 o 
   7  -5   3        0.83        8.38      8.55 o 
  -7  -4   3        2.43        8.05      9.05 o 
  -6  -4   3      176.61      171.31     12.24 o 
  -5  -4   3        5.01        6.47      2.94 o 
  -4  -4   3        3.85        4.59      2.19 o 
  -3  -4   3      902.13      910.48      8.13 o 
  -2  -4   3      457.64      368.42      4.32 o 
  -1  -4   3     1816.63     1780.75     23.37 o 
   0  -4   3     3177.76     3190.39     30.49 o 
   1  -4   3      131.39      124.52      2.53 o 
   2  -4   3     1307.00     1411.06     18.85 o 
   3  -4   3      356.19      386.51     11.40 o 
   4  -4   3      299.74      308.01      6.65 o 
   5  -4   3      207.30      203.59      6.24 o 
   6  -4   3       24.69       22.81      3.42 o 
   7  -4   3       10.33        9.25      2.53 o 
  -8  -3   3        3.75       -9.22      9.22 o 
  -7  -3   3       42.10       51.63      9.55 o 
  -6  -3   3        0.77       -1.13      4.26 o 
  -5  -3   3        6.37        5.86      2.63 o 
  -4  -3   3        6.04        6.21      1.91 o 
  -3  -3   3      127.78      146.27      3.51 o 
  -2  -3   3     1448.72     1379.02     13.62 o 
  -1  -3   3     2639.20     2622.82     39.25 o 
   0  -3   3     2645.50     2632.06     27.63 o 
   1  -3   3     2641.94     2561.47     24.36 o 
   2  -3   3      712.21      719.69      7.23 o 
   3  -3   3      222.40      270.18      5.88 o 
   4  -3   3       81.19       78.71      3.21 o 
   5  -3   3        4.45        2.90      4.53 o 
   6  -3   3        1.08       -1.54      2.77 o 
   7  -3   3      167.99      150.77      5.32 o 
   8  -3   3        7.21        6.09      3.31 o 
  -8  -2   3        1.13        9.22      8.72 o 
  -7  -2   3       11.77        1.84      7.04 o 
  -6  -2   3       28.14       31.47      3.98 o 
  -5  -2   3       58.33       73.15      3.46 o 
  -4  -2   3        0.92        0.18      1.72 o 
  -3  -2   3       20.57       31.19      1.68 o 
  -2  -2   3        4.93        2.29      1.18 o 
  -1  -2   3     2318.20     2251.27     23.74 o 
   0  -2   3     4235.26     4461.05     41.71 o 
   1  -2   3     3394.36     3486.62     28.39 o 
   2  -2   3      188.12      161.50      3.00 o 
   3  -2   3     1367.46     1420.07     15.96 o 
   4  -2   3      108.83      116.24      3.97 o 
   5  -2   3      117.57      108.90      3.93 o 
   6  -2   3      227.13      204.17      6.00 o 
   7  -2   3        1.06        5.58      3.17 o 
   8  -2   3        3.32       -3.34      5.11 o 
  -8  -1   3        0.08       -2.85      7.71 o 
  -7  -1   3        0.56        3.47      4.68 o 
  -6  -1   3       43.74       40.30      3.85 o 
  -5  -1   3      253.72      285.19      5.62 o 
  -4  -1   3      434.44      458.68      6.61 o 
  -3  -1   3      126.26      143.60      3.18 o 
  -2  -1   3        6.92        2.07      1.21 o 
  -1  -1   3     3700.87     3785.28     35.44 o 
   0  -1   3     2295.55     2370.86     20.87 o 
   1  -1   3     5115.86     5221.56     42.22 o 
   2  -1   3      327.47      308.15      3.55 o 
   3  -1   3      307.19      305.05      4.12 o 
   4  -1   3       21.54       28.98      2.45 o 
   5  -1   3       93.09       85.35      5.65 o 
   6  -1   3       85.25       76.51      4.14 o 
   7  -1   3        7.54        2.53      3.84 o 
   8  -1   3        9.32        6.84      4.86 o 
  -8   0   3        8.03       15.26      5.04 o 
  -7   0   3        2.49        6.58      6.79 o 
  -6   0   3       72.48       72.79      4.06 o 
  -5   0   3      124.24      127.47      5.50 o 
  -4   0   3      576.97      614.49     15.09 o 
  -3   0   3      234.13      226.07      3.50 o 
  -2   0   3      286.84      313.64      4.49 o 
  -1   0   3     1272.95     1346.64     11.34 o 
   0   0   3     3418.86     3583.25     34.03 o 
   1   0   3      173.88      170.61      2.09 o 
   2   0   3     3791.88     3732.71     31.32 o 
   3   0   3      237.91      256.75      5.46 o 
   4   0   3        7.80        2.85      1.50 o 
   5   0   3       68.39       56.75      3.70 o 
   6   0   3        0.22        0.34      3.13 o 
   7   0   3        2.24        0.61      4.01 o 
   8   0   3        1.99       -4.69      7.54 o 
  -8   1   3       10.13       11.08      4.44 o 
  -7   1   3        0.98       -3.56      3.56 o 
  -6   1   3      181.30      174.83      9.89 o 
  -5   1   3      265.52      275.34      8.21 o 
  -4   1   3       91.28       99.39      4.03 o 
  -3   1   3      266.22      261.26      3.56 o 
  -2   1   3      414.32      418.22      4.52 o 
  -1   1   3     2203.89     2233.22     19.61 o 
   0   1   3     2126.89     2091.02     22.35 o 
   1   1   3      663.84      656.51      5.93 o 
   2   1   3     1114.85     1100.84      9.59 o 
   3   1   3      927.75      937.45      8.84 o 
   4   1   3      323.22      349.06      5.37 o 
   5   1   3        2.10        7.35      2.81 o 
   6   1   3        0.38       -0.33      3.54 o 
   7   1   3        2.45        0.13      4.65 o 
   8   1   3        6.06        8.88      8.38 o 
  -8   2   3        5.50        4.50      3.79 o 
  -7   2   3       37.18       35.72      7.71 o 
  -6   2   3      108.33       90.85      6.03 o 
  -5   2   3      467.41      448.82     10.64 o 
  -4   2   3      453.01      466.03      7.73 o 
  -3   2   3      574.02      534.26      8.42 o 
  -2   2   3       75.21       82.87      2.15 o 
  -1   2   3     1763.54     1874.94     19.91 o 
   0   2   3       72.04       69.31      2.98 o 
   1   2   3      977.92      977.99      7.90 o 
   2   2   3     2723.02     2847.19     22.57 o 
   3   2   3       64.76       57.54      2.27 o 
   4   2   3      439.40      473.01      6.83 o 
   5   2   3      140.47      170.93      5.48 o 
   6   2   3        8.55       19.01      5.42 o 
   7   2   3        5.48        4.01      6.48 o 
  -8   3   3        6.77        5.02      3.26 o 
  -7   3   3       12.16        8.05      4.36 o 
  -6   3   3       16.02       18.27      4.19 o 
  -5   3   3      317.85      283.18      7.94 o 
  -4   3   3      562.89      532.85      8.88 o 
  -3   3   3      963.58      928.52     12.59 o 
  -2   3   3     6081.81     6568.33     68.93 o 
  -1   3   3     1011.25     1121.96     11.35 o 
   0   3   3      655.10      703.14      7.35 o 
   1   3   3     2052.46     2215.04     20.39 o 
   2   3   3      781.48      818.03      7.74 o 
   3   3   3      848.11      858.92     11.89 o 
   4   3   3      226.45      247.27      5.19 o 
   5   3   3       91.90      102.19      4.91 o 
   6   3   3        1.97        9.07      6.05 o 
   7   3   3        1.17        1.22      7.41 o 
  -7   4   3        0.77        6.69      3.69 o 
  -6   4   3      103.18       86.16      5.70 o 
  -5   4   3      125.66      117.35      5.41 o 
  -4   4   3      913.37      891.96     13.70 o 
  -3   4   3      166.38      186.13      4.12 o 
  -2   4   3       55.39       34.58      2.04 o 
  -1   4   3      919.88      881.62     10.86 o 
   0   4   3      948.59      931.45      9.50 o 
   1   4   3        2.29       -0.71      1.08 o 
   2   4   3      321.98      291.71      4.05 o 
   3   4   3      451.61      436.11      7.85 o 
   4   4   3        0.80       -1.29      2.77 o 
   5   4   3        1.55        4.54      4.18 o 
   6   4   3        3.69       14.48      7.29 o 
   7   4   3       14.30       24.98      8.43 o 
  -7   5   3       16.51       22.63      4.36 o 
  -6   5   3       21.28       14.75      4.19 o 
  -5   5   3      154.61      136.95      7.38 o 
  -4   5   3      615.67      595.13     12.77 o 
  -3   5   3     1054.06     1057.79     17.25 o 
  -2   5   3      110.73       95.73      3.48 o 
  -1   5   3      180.06      188.90      4.67 o 
   0   5   3      210.06      211.26      3.71 o 
   1   5   3      339.55      382.55      4.91 o 
   2   5   3      103.77       94.97      3.36 o 
   3   5   3      253.29      267.09      4.41 o 
   4   5   3       67.71       61.56      4.70 o 
   5   5   3        8.44        6.23      4.98 o 
   6   5   3       18.03       23.22      8.14 o 
   7   5   3        0.69      -10.22     10.22 o 
  -7   6   3       24.16       42.07      5.20 o 
  -6   6   3       53.41       64.53      5.70 o 
  -5   6   3       40.18       43.92      5.20 o 
  -4   6   3      397.52      393.79     10.23 o 
  -3   6   3      577.92      573.79     11.05 o 
  -2   6   3      924.70      934.54     13.11 o 
  -1   6   3     1583.21     1569.06     18.68 o 
   0   6   3       19.24       21.18      1.74 o 
   1   6   3       41.67       60.31      2.32 o 
   2   6   3        0.14        3.07      2.08 o 
   3   6   3       12.66       14.16      2.42 o 
   4   6   3       13.05       11.46      4.62 o 
   5   6   3        6.56        1.18      6.89 o 
   6   6   3        0.02       -7.77      7.77 o 
  -7   7   3        2.67       11.57      5.03 o 
  -6   7   3       21.55       29.67      5.70 o 
  -5   7   3        0.93       -0.17      4.69 o 
  -4   7   3       22.66       24.14      5.36 o 
  -3   7   3      731.22      734.09     17.68 o 
  -2   7   3      401.34      412.47      7.01 o 
  -1   7   3      692.40      675.83     10.13 o 
   0   7   3      293.32      329.91      5.02 o 
   1   7   3        4.67        6.88      1.77 o 
   2   7   3       22.76       42.75      4.27 o 
   3   7   3        3.19        1.43      2.56 o 
   4   7   3        0.07       -4.27      4.27 o 
   5   7   3        1.65        5.77      7.35 o 
   6   7   3        2.52       -8.80      8.80 o 
  -7   8   3      130.56      158.24      9.55 o 
  -6   8   3       20.80       17.77      6.03 o 
  -5   8   3        4.42        4.53      5.53 o 
  -4   8   3       95.24      109.79      8.38 o 
  -3   8   3       64.15       61.13      3.77 o 
  -2   8   3      393.29      375.74      7.01 o 
  -1   8   3        5.24        2.40      2.96 o 
   0   8   3      239.14      269.65      5.88 o 
   1   8   3        6.72       16.62      5.50 o 
   2   8   3        8.76       10.58      8.21 o 
   3   8   3        0.98       -3.34      3.34 o 
   4   8   3        1.30       -0.19      7.83 o 
   5   8   3        0.62       -0.34     13.58 o 
  -8   9   3       21.51       23.97      5.53 o 
  -7   9   3        9.30       10.73      6.37 o 
  -6   9   3      146.79      162.43     10.73 o 
  -5   9   3      207.43      211.04     12.24 o 
  -4   9   3       26.13       18.27      6.20 o 
  -3   9   3       99.66      107.84      6.62 o 
  -2   9   3      336.33      333.80      7.30 o 
  -1   9   3        3.39        0.53      3.24 o 
   0   9   3       34.26       29.17      6.70 o 
   1   9   3       16.81       16.43      6.37 o 
   2   9   3        0.67        7.71      6.70 o 
   3   9   3       10.35        1.48      4.44 o 
   4   9   3        1.51       31.18     15.09 o 
   5   9   3        0.05        1.51     14.75 o 
  -7  10   3       71.97       67.72      8.55 o 
  -6  10   3       70.72       77.78      8.88 o 
  -5  10   3       31.30       32.52      7.71 o 
  -3  10   3        4.94       -7.04      7.04 o 
  -2  10   3      203.67      209.70     13.41 o 
  -1  10   3      360.87      384.29     11.60 o 
   0  10   3       31.18       33.69      7.38 o 
   1  10   3       37.76       36.54      7.71 o 
   2  10   3       39.44       27.99      7.88 o 
   3  10   3        0.64       -5.31      6.10 o 
   4  10   3        2.52      -12.40     12.40 o 
  -3  11   3       15.38        1.51      7.71 o 
  -2  11   3      131.07      130.08     11.90 o 
  -1  11   3        0.36       -4.56      6.87 o 
   0  11   3        1.37       -5.36      6.87 o 
   1  11   3        3.40       11.23      7.71 o 
   2  11   3        8.69        0.50      7.38 o 
   3  11   3        0.07       -5.73      6.49 o 
  -3  12   3        9.39        9.39      9.55 o 
  -2  12   3        1.28       -8.38      8.38 o 
   0  12   3       18.10       10.56      8.21 o 
   1  12   3        3.45       -0.34      7.88 o 
   2  12   3        4.22        5.53      8.38 o 
   0  13   3        6.28        8.05      8.88 o 
   1  13   3        3.59       14.42      9.55 o 
   0  14   3        0.76        3.86      9.55 o 
   3 -15   4       15.93       -6.20     10.06 o 
   4 -15   4       72.72       60.68     13.07 o 
  -2 -14   4        6.47        6.37      9.22 o 
  -1 -14   4       10.46        2.01      8.55 o 
   0 -14   4        2.66       -5.53      8.05 o 
   3 -14   4       79.58       84.15     13.07 o 
   4 -14   4       39.57       47.77     11.23 o 
   5 -14   4       49.90       74.76     12.57 o 
  -3 -13   4        2.24        6.87      8.21 o 
  -2 -13   4        7.37       13.41      8.38 o 
  -1 -13   4       13.58       11.06      7.88 o 
   0 -13   4        0.08       -7.38      7.54 o 
   2 -13   4        9.56        1.68      9.39 o 
   3 -13   4       88.33      100.57     12.40 o 
   4 -13   4      235.18      245.57     16.26 o 
   5 -13   4       58.02       52.63     10.73 o 
   6 -13   4       17.87       12.91      9.05 o 
  -3 -12   4        0.62        7.64      5.91 o 
  -2 -12   4       62.26       51.12      9.05 o 
  -1 -12   4        6.14       10.56      7.71 o 
   0 -12   4        1.01        0.84      6.54 o 
   1 -12   4       38.49       34.20     10.22 o 
   2 -12   4       84.27       90.35     11.40 o 
   3 -12   4       79.10       76.60      9.89 o 
   4 -12   4      151.73      134.60     11.73 o 
   5 -12   4      128.23      129.40     11.90 o 
   6 -12   4       57.44       56.66      9.89 o 
   7 -12   4       16.57       17.27      8.55 o 
  -4 -11   4        1.59        2.01      5.36 o 
  -3 -11   4       54.50       47.86      6.18 o 
  -2 -11   4        0.96       -2.35      4.86 o 
  -1 -11   4        3.33       -3.69      6.37 o 
   0 -11   4       34.21       34.74      5.56 o 
   1 -11   4       54.67       54.14      9.55 o 
   2 -11   4        2.87       -4.53      7.21 o 
   3 -11   4      385.51      356.70     16.59 o 
   4 -11   4      150.23      166.28     11.57 o 
   5 -11   4      211.06      195.62     12.74 o 
   6 -11   4       71.54       65.21      9.22 o 
   7 -11   4        5.72        3.69      7.04 o 
  -4 -10   4        0.39        3.79      4.45 o 
  -3 -10   4        3.12        1.97      4.06 o 
  -2 -10   4        7.56        6.01      4.23 o 
  -1 -10   4      956.22      935.58     26.10 o 
   0 -10   4      126.32      130.24     10.73 o 
   1 -10   4        2.55        6.37      6.70 o 
   2 -10   4      112.13       90.01      9.22 o 
   3 -10   4        1.51       -1.51      5.87 o 
   4 -10   4      151.14      151.87     10.73 o 
   5 -10   4      219.54      226.63     12.24 o 
   6 -10   4       64.17       57.83      7.88 o 
   7 -10   4       74.26       78.95      8.05 o 
  -4  -9   4        2.54       10.83      3.76 o 
  -3  -9   4        7.51        8.49      3.44 o 
  -2  -9   4      463.16      462.30      9.46 o 
  -1  -9   4       37.73       39.94      2.95 o 
   0  -9   4      884.76      860.08     14.03 o 
   1  -9   4      348.36      376.57     10.70 o 
   2  -9   4       73.14       69.54      5.03 o 
   3  -9   4       69.58       56.15      7.04 o 
   4  -9   4      213.18      217.74     11.23 o 
   5  -9   4      162.66      155.72     10.22 o 
   6  -9   4      109.91      118.01      8.55 o 
   7  -9   4       16.46       21.62      5.53 o 
  -6  -8   4        0.06        7.88     10.56 o 
  -5  -8   4        5.50       -5.03      9.39 o 
  -4  -8   4        6.50       10.90      6.04 o 
  -3  -8   4       27.68       32.44      3.16 o 
  -2  -8   4      414.00      391.98      8.37 o 
  -1  -8   4      615.86      594.79      6.95 o 
   0  -8   4      543.28      549.62      8.88 o 
   1  -8   4      521.57      540.05     25.14 o 
   2  -8   4      356.43      333.81      8.94 o 
   3  -8   4       30.80       23.13      5.70 o 
   4  -8   4        6.71        7.73      2.88 o 
   5  -8   4      129.95      123.46      5.98 o 
   6  -8   4      120.49      113.15      7.71 o 
   7  -8   4        6.72        9.39      4.69 o 
  -6  -7   4        0.75        0.67      9.89 o 
  -5  -7   4       19.78       16.71      6.20 o 
  -4  -7   4        5.07        0.05      6.90 o 
  -3  -7   4       82.25       79.23      3.15 o 
  -2  -7   4       33.56       29.71      2.09 o 
  -1  -7   4      618.84      584.03      7.22 o 
   0  -7   4     1702.69     1695.73     16.25 o 
   1  -7   4     2013.00     2041.59     33.95 o 
   2  -7   4      293.46      309.83      8.16 o 
   3  -7   4      200.80      186.03      5.17 o 
   4  -7   4       32.29       35.20      3.48 o 
   5  -7   4        3.01        8.60      3.34 o 
   6  -7   4       77.87       74.42     13.83 o 
   7  -7   4       24.87       30.17      4.53 o 
  -7  -6   4        0.05       -4.53      9.89 o 
  -6  -6   4        2.82        5.87      9.05 o 
  -5  -6   4        4.05       -4.68      5.45 o 
  -4  -6   4       47.44       52.54      5.24 o 
  -3  -6   4        1.59        0.45      1.66 o 
  -2  -6   4       20.35       24.42      1.87 o 
  -1  -6   4      153.81      135.16      3.41 o 
   0  -6   4     1330.85     1359.07     13.15 o 
   1  -6   4     4278.26     4264.08     52.08 o 
   2  -6   4     1756.81     1734.57     28.50 o 
   3  -6   4      164.23      153.78      7.79 o 
   4  -6   4       77.85       63.86      3.94 o 
   5  -6   4      106.44      107.93      5.36 o 
   6  -6   4       45.30       40.13      4.14 o 
   7  -6   4       56.73       60.80      4.48 o 
  -7  -5   4        1.87        4.02      9.39 o 
  -6  -5   4      112.79      109.96     11.40 o 
  -5  -5   4        9.80       13.18      4.79 o 
  -4  -5   4      120.49      118.31      5.59 o 
  -3  -5   4       51.22       63.47      2.14 o 
  -2  -5   4       59.74       76.61      2.37 o 
  -1  -5   4      317.59      307.53      4.76 o 
   0  -5   4      570.61      538.74      6.82 o 
   1  -5   4      709.41      707.55     10.25 o 
   2  -5   4     2846.83     2997.46     46.58 o 
   3  -5   4      816.30      791.24     14.69 o 
   4  -5   4      268.29      252.10      6.99 o 
   5  -5   4        4.06        3.28      3.35 o 
   6  -5   4       25.78       15.98      5.70 o 
   7  -5   4       55.78       54.26      6.02 o 
  -7  -4   4       62.54       72.58     11.23 o 
  -6  -4   4       55.54       34.20      8.38 o 
  -5  -4   4      142.70      151.86      5.84 o 
  -4  -4   4      522.63      524.98      7.29 o 
  -3  -4   4     1162.62     1183.81     10.85 o 
  -2  -4   4       26.00       27.43      1.75 o 
  -1  -4   4       54.80       51.80      2.12 o 
   0  -4   4     1381.52     1299.98     14.71 o 
   1  -4   4      892.65      892.62      9.37 o 
   2  -4   4      550.46      522.55      8.29 o 
   3  -4   4      186.99      165.84      6.29 o 
   4  -4   4      546.37      568.87      9.06 o 
   5  -4   4      141.22      146.00      5.33 o 
   6  -4   4        0.66        6.27      3.53 o 
   7  -4   4       30.23       23.61      4.34 o 
   8  -4   4        2.82        3.95      3.86 o 
  -7  -3   4        1.33       -1.17      7.88 o 
  -6  -3   4       37.53       38.64      6.06 o 
  -5  -3   4      239.05      230.45      6.83 o 
  -4  -3   4       39.92       41.86      2.64 o 
  -3  -3   4      290.79      294.56      5.54 o 
  -2  -3   4       14.46       15.05      1.40 o 
  -1  -3   4     3551.37     3969.16     66.29 o 
   0  -3   4      546.46      582.63      7.35 o 
   1  -3   4     1216.08     1206.90     12.18 o 
   2  -3   4     2457.91     2538.98     29.79 o 
   3  -3   4     3686.42     3855.81     44.78 o 
   4  -3   4        8.53       10.47      2.31 o 
   5  -3   4       54.82       64.58      4.06 o 
   6  -3   4        4.92        1.58      2.76 o 
   7  -3   4       66.97       70.28      4.55 o 
   8  -3   4        3.59        1.52      3.97 o 
  -8  -2   4        1.10        7.71      8.21 o 
  -7  -2   4        0.03       -5.03      7.04 o 
  -6  -2   4      156.58      165.44      6.95 o 
  -5  -2   4       26.03       23.07      3.99 o 
  -4  -2   4      417.50      401.61     11.34 o 
  -3  -2   4      231.55      233.30      4.66 o 
  -2  -2   4     1669.40     1801.45     18.20 o 
  -1  -2   4      228.34      250.40      4.71 o 
   0  -2   4     1026.77     1085.04     10.31 o 
   1  -2   4       46.78       46.29      2.74 o 
   2  -2   4      502.64      531.84      8.90 o 
   3  -2   4      629.55      613.89      8.27 o 
   4  -2   4      568.86      555.45      8.24 o 
   5  -2   4      333.15      349.21      8.39 o 
   6  -2   4      107.91      122.72      6.53 o 
   7  -2   4        5.45        1.77      3.80 o 
   8  -2   4       36.91       38.05      5.33 o 
  -8  -1   4        9.00       -5.53      7.38 o 
  -7  -1   4        0.07       -1.88      4.55 o 
  -6  -1   4        1.21        6.29      3.36 o 
  -5  -1   4       26.33       22.21      3.84 o 
  -4  -1   4      656.72      638.84     10.43 o 
  -3  -1   4     1175.29     1197.15     15.68 o 
  -2  -1   4     1314.21     1325.04     13.32 o 
  -1  -1   4       57.76       53.20      2.21 o 
   0  -1   4       48.21       59.27      1.70 o 
   1  -1   4      478.62      510.66      5.50 o 
   2  -1   4      310.22      299.56      4.84 o 
   3  -1   4       22.62       29.92      2.67 o 
   4  -1   4      423.21      423.96      8.18 o 
   5  -1   4       60.71       69.44      3.72 o 
   6  -1   4       57.53       68.91      4.28 o 
   7  -1   4        8.89        4.85      4.15 o 
   8  -1   4       17.68       23.89      5.39 o 
  -8   0   4       10.34       13.87      5.21 o 
  -7   0   4        0.08       -1.09      6.29 o 
  -6   0   4        6.76        8.81      7.29 o 
  -5   0   4        4.70        4.36      3.74 o 
  -4   0   4      138.07      122.94      4.01 o 
  -3   0   4      764.80      738.88      9.38 o 
  -2   0   4     1517.27     1521.77     17.20 o 
  -1   0   4      368.22      305.86      3.35 o 
   0   0   4       19.95       16.11      1.11 o 
   1   0   4      494.86      515.20      5.21 o 
   2   0   4      355.18      312.39      5.06 o 
   3   0   4      156.65      140.47      5.53 o 
   4   0   4       38.77       36.23      2.13 o 
   5   0   4        2.53        1.43      2.89 o 
   6   0   4        2.22        5.21      5.54 o 
   7   0   4        6.08        2.33      4.63 o 
   8   0   4        0.50       17.60      8.72 o 
  -8   1   4       26.18       26.19      4.98 o 
  -7   1   4       19.84       27.50      4.50 o 
  -6   1   4        2.24       -4.53      4.53 o 
  -5   1   4      156.70      144.79      6.54 o 
  -4   1   4      183.79      167.94      3.86 o 
  -3   1   4     1057.26      992.94     11.86 o 
  -2   1   4       21.57       17.40      1.12 o 
  -1   1   4     1029.16      987.29     10.22 o 
   0   1   4      172.80      159.96      4.97 o 
   1   1   4     1084.86     1141.54     10.30 o 
   2   1   4      383.46      427.30      4.48 o 
   3   1   4      207.74      178.50      3.62 o 
   4   1   4       35.31       31.55      2.89 o 
   5   1   4        3.09        4.86      3.24 o 
   6   1   4        0.51        0.34      3.69 o 
   7   1   4        9.20       12.06     10.56 o 
  -8   2   4       10.99        7.14      4.33 o 
  -7   2   4       68.93       75.60      7.04 o 
  -6   2   4      108.17      131.08      8.05 o 
  -5   2   4       15.01        6.81      4.19 o 
  -4   2   4       78.32       66.05      5.11 o 
  -3   2   4     1480.75     1445.65     16.46 o 
  -2   2   4     3192.21     3320.70     35.68 o 
  -1   2   4      790.97      753.65      7.52 o 
   0   2   4      832.66      843.83      9.27 o 
   1   2   4       61.81       63.47      1.82 o 
   2   2   4       41.76       49.84      2.30 o 
   3   2   4        4.80        2.20      1.99 o 
   4   2   4       14.03       19.12      2.88 o 
   5   2   4       16.52       16.85      3.45 o 
   6   2   4        1.96        1.34      6.03 o 
   7   2   4        2.66       -3.46      9.05 o 
  -8   3   4       16.70       18.92      4.03 o 
  -7   3   4       88.73       87.16      6.87 o 
  -6   3   4        1.69        1.68      4.19 o 
  -5   3   4        5.15        8.99      4.02 o 
  -4   3   4        6.39        6.56      1.91 o 
  -3   3   4      138.89      149.89      3.96 o 
  -2   3   4     1816.01     1757.56     19.77 o 
  -1   3   4     1882.07     1883.22     18.53 o 
   0   3   4     1346.61     1310.45     12.62 o 
   1   3   4       72.03       72.93      2.74 o 
   2   3   4       94.45       85.81      2.27 o 
   3   3   4      251.61      218.75      4.93 o 
   4   3   4       27.59       41.43      3.54 o 
   5   3   4        0.14        4.20      3.42 o 
   6   3   4        0.69       -1.33      7.21 o 
   7   3   4        0.04        8.07      8.30 o 
  -8   4   4        6.93        1.27      3.38 o 
  -7   4   4       15.51       16.09      5.20 o 
  -6   4   4       89.39       97.56      6.87 o 
  -5   4   4      172.71      195.28      8.80 o 
  -4   4   4       67.66       61.52      4.15 o 
  -3   4   4       32.16       29.64      2.62 o 
  -2   4   4      964.18      989.56     13.78 o 
  -1   4   4     1768.31     1796.25     17.97 o 
   0   4   4       11.27       18.94      1.62 o 
   1   4   4       12.81        9.44      1.69 o 
   2   4   4       14.81       17.81      1.70 o 
   3   4   4      500.49      551.82      7.21 o 
   4   4   4      391.27      346.88      7.58 o 
   5   4   4        1.42       -1.02      4.06 o 
   6   4   4        0.61        4.51      7.38 o 
   7   4   4        5.89        1.84      8.22 o 
  -8   5   4        5.01        4.69      4.69 o 
  -7   5   4      104.79      102.59      7.04 o 
  -6   5   4      202.34      194.44      9.55 o 
  -5   5   4       50.80       58.67      5.87 o 
  -4   5   4      107.50      106.30      3.95 o 
  -3   5   4       31.38       35.71      4.23 o 
  -2   5   4      256.46      282.01      7.48 o 
  -1   5   4       34.88       26.33      3.40 o 
   0   5   4      618.71      605.67      7.32 o 
   1   5   4      476.46      486.38      5.68 o 
   2   5   4       96.62      117.53      3.69 o 
   3   5   4      119.47       92.30      2.99 o 
   4   5   4        4.10        2.21      3.79 o 
   5   5   4        0.13        7.10      5.14 o 
   6   5   4        0.04        0.45     10.98 o 
  -8   6   4        5.19        1.51      4.53 o 
  -7   6   4       30.73       28.50      5.87 o 
  -6   6   4      186.48      202.15     10.22 o 
  -5   6   4      206.32      200.64      9.89 o 
  -4   6   4      218.11      229.13      7.97 o 
  -3   6   4       92.42       89.04      4.39 o 
  -2   6   4        2.09        1.14      2.12 o 
  -1   6   4      772.93      732.19     14.15 o 
   0   6   4      257.56      264.41      7.39 o 
   1   6   4      149.70      149.19      3.53 o 
   2   6   4       33.21       42.75      3.85 o 
   3   6   4        5.47        0.10      2.28 o 
   4   6   4       16.01       29.07      4.95 o 
   5   6   4       19.95       17.95      7.56 o 
   6   6   4        0.50       10.42      8.40 o 
  -8   7   4        4.08       -1.84      4.86 o 
  -7   7   4       36.94       46.43      6.87 o 
  -6   7   4      139.51      137.95      9.89 o 
  -5   7   4      216.44      223.44     11.23 o 
  -4   7   4      177.38      182.53      7.85 o 
  -3   7   4       20.83       26.97      3.70 o 
  -2   7   4      131.30      129.73      6.00 o 
  -1   7   4      140.68      148.27      5.41 o 
   0   7   4      511.66      474.84      8.55 o 
   1   7   4       48.53       46.71      3.34 o 
   2   7   4       36.53       39.59      4.72 o 
   3   7   4       24.22       31.30      3.21 o 
   4   7   4        1.65       -1.45      5.27 o 
   5   7   4        0.47       -2.55      8.13 o 
  -8   8   4        3.95        1.84      5.36 o 
  -7   8   4       25.86       25.65      6.87 o 
  -6   8   4       77.43       74.09      8.05 o 
  -5   8   4      111.11      120.52      8.88 o 
  -4   8   4      143.73      147.17     10.06 o 
  -3   8   4      184.90      196.12     11.57 o 
  -2   8   4       31.06       30.50      4.94 o 
  -1   8   4        3.85        6.23      3.19 o 
   0   8   4       48.96       48.01      7.79 o 
   1   8   4       29.15       32.05      6.87 o 
   2   8   4       43.23       48.62      4.41 o 
   3   8   4       38.68       40.38      4.44 o 
   4   8   4        3.42       10.97      7.39 o 
   5   8   4        0.28        7.38     14.92 o 
  -7   9   4        0.56        2.51      6.87 o 
  -6   9   4       77.31       95.71      9.22 o 
  -5   9   4      101.44      116.67      9.72 o 
  -4   9   4       33.98       50.12      7.71 o 
  -3   9   4       76.69       87.16      9.22 o 
  -2   9   4      152.99      150.36      9.55 o 
  -1   9   4        5.53        0.50      5.53 o 
   0   9   4        0.61       -1.68      5.87 o 
   1   9   4       42.77       47.27      7.38 o 
   2   9   4        7.08       11.43     11.15 o 
   3   9   4       21.74       25.68      5.13 o 
   4   9   4        2.88        9.22     13.75 o 
  -1  10   4       39.30       44.92      7.54 o 
   0  10   4        4.44        3.52      6.70 o 
   1  10   4       10.36       -2.01      7.21 o 
   2  10   4       12.05       22.80      6.81 o 
   3  10   4        2.93        2.84      6.42 o 
   4  10   4        0.15       -8.55     16.09 o 
  -1  11   4       88.39      113.48     10.22 o 
   0  11   4       28.96       26.15      8.05 o 
   1  11   4        0.25       -2.18      7.54 o 
   2  11   4        0.68       -6.50      6.84 o 
   3  11   4        4.25        2.97      6.58 o 
   0  12   4       54.80       71.91     10.39 o 
   1  12   4        4.89        5.03      9.05 o 
   2  12   4        3.28       -2.91      7.46 o 
   0  13   4        0.96        5.20      9.89 o 
   1  13   4        0.49       11.57     10.22 o 
   4 -15   5        3.46       -5.36     10.56 o 
  -1 -14   5       26.17        7.71      8.72 o 
   0 -14   5       53.80       28.33      9.39 o 
   3 -14   5        7.02       -1.51     10.06 o 
   4 -14   5       12.52       -1.51     10.39 o 
   5 -14   5       53.62       47.77     11.73 o 
  -2 -13   5        7.43        8.88      8.55 o 
  -1 -13   5       82.55       76.77     10.22 o 
   0 -13   5      143.95      140.13     11.23 o 
   2 -13   5       52.98       51.29     11.40 o 
   3 -13   5        7.44        3.69      9.05 o 
   4 -13   5       22.59       26.99      9.72 o 
   5 -13   5        9.61       -3.02      9.22 o 
   6 -13   5       49.21       69.40     10.90 o 
  -3 -12   5        0.90        0.03      5.67 o 
  -2 -12   5       28.71       24.72      9.55 o 
  -1 -12   5       79.22       80.63      9.55 o 
   0 -12   5       88.09       91.52      9.22 o 
   1 -12   5      228.71      247.91     16.76 o 
   2 -12   5      153.21      154.21     13.07 o 
   3 -12   5      180.76      154.21     12.57 o 
   4 -12   5        1.54       -2.01      7.88 o 
   5 -12   5       43.85       50.29      9.55 o 
   6 -12   5       18.04        4.53      8.55 o 
  -4 -11   5       11.10        7.04      5.53 o 
  -3 -11   5       12.68       14.80      8.72 o 
  -2 -11   5        0.51       -7.21      7.21 o 
  -1 -11   5      251.65      222.94      8.82 o 
   0 -11   5       73.18       90.68     10.56 o 
   1 -11   5      275.28      246.24     14.58 o 
   2 -11   5      290.66      294.18     15.92 o 
   3 -11   5      102.52       78.95      9.72 o 
   4 -11   5       21.05       15.42      8.05 o 
   5 -11   5        2.75       -3.35      7.21 o 
   6 -11   5       19.16       22.13      8.05 o 
   7 -11   5       40.49       51.29      8.72 o 
  -4 -10   5        6.81        1.01      5.20 o 
  -3 -10   5       21.46       18.22      4.47 o 
  -2 -10   5       11.00       15.06      3.90 o 
  -1 -10   5      161.17      169.76      6.33 o 
   0 -10   5      137.10      136.05      6.72 o 
   1 -10   5      404.97      380.34     16.76 o 
   2 -10   5     1253.41     1221.97     34.53 o 
   3 -10   5      262.08      279.26     14.25 o 
   4 -10   5        2.99       -6.03      6.54 o 
   5 -10   5        3.42       -6.37      6.37 o 
   6 -10   5       17.19       11.40      7.21 o 
   7 -10   5       13.35       22.96      7.04 o 
  -4  -9   5        7.43        9.15      4.36 o 
  -3  -9   5       62.49       66.64      4.77 o 
  -2  -9   5      148.41      133.93     10.04 o 
  -1  -9   5        9.11        8.98      2.84 o 
   0  -9   5      624.60      579.63     11.00 o 
   1  -9   5       77.11       65.54      8.38 o 
   2  -9   5      128.23      123.37      8.88 o 
   3  -9   5      239.26      259.82     12.74 o 
   4  -9   5      649.70      605.12     19.95 o 
   5  -9   5        0.51        8.05      6.03 o 
   6  -9   5       15.63       16.93      6.03 o 
   7  -9   5       14.92       13.58      6.20 o 
  -6  -8   5        8.75       23.47     11.73 o 
  -5  -8   5        5.08        2.01      8.72 o 
  -4  -8   5       38.96       36.12      6.81 o 
  -3  -8   5      103.36      101.18      5.15 o 
  -2  -8   5      144.44      158.56      5.04 o 
  -1  -8   5      214.61      211.63      4.40 o 
   0  -8   5      201.59      212.46      4.79 o 
   1  -8   5      350.18      345.57      7.20 o 
   2  -8   5      296.71      294.32     19.44 o 
   3  -8   5      790.07      703.85     21.46 o 
   4  -8   5       41.94       48.57      6.45 o 
   5  -8   5      105.88       88.17      7.71 o 
   6  -8   5        8.31       17.27      5.87 o 
   7  -8   5        7.22        8.21      5.36 o 
  -6  -7   5        0.92        8.55     10.22 o 
  -5  -7   5        7.59        4.64      6.62 o 
  -4  -7   5       25.85       27.86      7.26 o 
  -3  -7   5       40.51       49.88      2.92 o 
  -2  -7   5      229.99      230.51      4.21 o 
  -1  -7   5      119.48      125.14      3.37 o 
   0  -7   5       36.56       34.10      1.85 o 
   1  -7   5       31.56       28.08      2.98 o 
   2  -7   5      344.53      349.44      9.11 o 
   3  -7   5     1006.72     1004.06     26.82 o 
   4  -7   5      465.72      462.29     10.60 o 
   5  -7   5       70.92       67.80      5.28 o 
   6  -7   5       17.68        8.55      5.20 o 
   7  -7   5        1.69        0.84      4.86 o 
  -7  -6   5        5.02       -6.20     10.06 o 
  -6  -6   5        0.12       -4.53      8.72 o 
  -5  -6   5       14.32       17.84      7.12 o 
  -4  -6   5       69.26       65.06      8.18 o 
  -3  -6   5       50.81       58.60      2.61 o 
  -2  -6   5       10.03        9.07      1.86 o 
  -1  -6   5      367.80      404.60      5.92 o 
   0  -6   5      144.29      145.30      3.26 o 
   1  -6   5      254.22      251.78      5.48 o 
   2  -6   5      579.26      587.89     12.08 o 
   3  -6   5      403.92      417.21     13.91 o 
   4  -6   5      715.97      679.97     13.86 o 
   5  -6   5      130.60      136.04      6.30 o 
   6  -6   5       58.97       55.55      4.96 o 
   7  -6   5        0.84       -0.67      4.69 o 
  -7  -5   5       11.25       11.73      9.89 o 
  -6  -5   5        1.27       11.40      8.55 o 
  -5  -5   5       63.09       63.04      6.09 o 
  -4  -5   5       32.37       32.00      3.89 o 
  -3  -5   5      213.79      217.40      4.31 o 
  -2  -5   5      505.69      505.76      7.64 o 
  -1  -5   5      249.12      235.45      5.44 o 
   0  -5   5      260.02      275.36      4.91 o 
   1  -5   5        2.95        8.02      1.50 o 
   2  -5   5      332.83      324.59      7.49 o 
   3  -5   5      107.89      107.73      5.53 o 
   4  -5   5      247.61      242.42      7.27 o 
   5  -5   5      282.33      284.13      8.58 o 
   6  -5   5       24.79       29.27      4.49 o 
   7  -5   5       24.14       25.89      3.67 o 
   8  -5   5        0.89        0.18      3.61 o 
  -7  -4   5        6.22       -7.71      8.38 o 
  -6  -4   5        0.02       -3.35      7.88 o 
  -5  -4   5       61.90       67.53      5.63 o 
  -4  -4   5       37.49       26.08      3.20 o 
  -3  -4   5      216.62      199.34      4.15 o 
  -2  -4   5      488.64      454.91     20.62 o 
  -1  -4   5     1804.81     1848.35     20.62 o 
   0  -4   5       29.53       48.61      2.18 o 
   1  -4   5       47.48       47.17      1.94 o 
   2  -4   5        1.89        1.90      3.52 o 
   3  -4   5      245.41      230.27      8.40 o 
   4  -4   5       91.51       80.79      3.66 o 
   5  -4   5       69.66       64.08      4.38 o 
   6  -4   5       18.70       16.53      4.14 o 
   7  -4   5       20.48       24.78      3.92 o 
   8  -4   5        1.67       -0.71      4.21 o 
  -7  -3   5        2.18       -6.87      7.88 o 
  -6  -3   5        7.60        1.01      6.87 o 
  -5  -3   5      218.63      239.01      7.12 o 
  -4  -3   5      310.87      291.36      5.64 o 
  -3  -3   5      871.47      847.73      8.83 o 
  -2  -3   5     1694.08     1685.30     17.10 o 
  -1  -3   5       55.28       27.81      2.80 o 
   0  -3   5     2042.27     2045.46     22.26 o 
   1  -3   5       97.12       90.94      2.22 o 
   2  -3   5       38.73       37.01      2.62 o 
   3  -3   5       11.70        5.41      2.01 o 
   4  -3   5       88.28       84.73      3.53 o 
   5  -3   5      136.38      133.50      5.82 o 
   6  -3   5       24.05       26.33      4.32 o 
   7  -3   5        2.27        2.09      3.96 o 
   8  -3   5        0.88        5.28      6.70 o 
  -8  -2   5        0.24       -7.04      8.05 o 
  -7  -2   5       10.40       15.25      8.05 o 
  -6  -2   5      204.09      187.32      6.58 o 
  -5  -2   5      196.14      176.95      7.07 o 
  -4  -2   5      307.50      280.36      6.76 o 
  -3  -2   5      142.07      131.07      4.19 o 
  -2  -2   5      748.42      679.18      7.70 o 
  -1  -2   5     2367.20     2464.44     31.44 o 
   0  -2   5     5592.01     5800.22     54.39 o 
   1  -2   5      415.15      385.31      5.51 o 
   2  -2   5       87.58       88.90      3.79 o 
   3  -2   5       83.96       77.18      2.97 o 
   4  -2   5      301.70      296.46      6.01 o 
   5  -2   5        2.91        4.88      4.18 o 
   6  -2   5        6.48        7.20      3.41 o 
   7  -2   5        0.24        1.98      4.19 o 
   8  -2   5       31.39       31.67      5.32 o 
  -8  -1   5        2.10        3.86      8.05 o 
  -7  -1   5        8.96       19.44      7.54 o 
  -6  -1   5       41.48       50.68      5.33 o 
  -5  -1   5       68.65       82.55      5.96 o 
  -4  -1   5        4.01       -1.69      2.29 o 
  -3  -1   5      739.33      715.45      9.61 o 
  -2  -1   5     1563.10     1573.23     14.55 o 
  -1  -1   5     5605.35     5825.61     62.75 o 
   0  -1   5      606.14      550.66      6.56 o 
   1  -1   5      509.16      483.65      5.58 o 
   2  -1   5       58.03       68.64      2.57 o 
   3  -1   5        9.60       13.48      2.10 o 
   4  -1   5       79.73       96.97      3.81 o 
   5  -1   5       34.49       26.08      3.46 o 
   6  -1   5       16.50       15.09      3.77 o 
   7  -1   5       21.65       23.75      4.95 o 
   8  -1   5        6.76        3.29      6.90 o 
  -8   0   5        6.84        0.00      7.54 o 
  -7   0   5       19.93       30.08      7.38 o 
  -6   0   5        2.14        6.67      5.70 o 
  -5   0   5      234.84      255.46      9.04 o 
  -4   0   5      172.20      175.78      5.05 o 
  -3   0   5       20.17       15.66      1.85 o 
  -2   0   5      479.88      504.32      6.43 o 
  -1   0   5     1864.54     1866.67     17.10 o 
   0   0   5     2245.16     2273.35     22.29 o 
   1   0   5     1355.85     1298.87     11.63 o 
   2   0   5       42.41       45.78      1.50 o 
   3   0   5        6.56       16.03      2.76 o 
   4   0   5        4.87       -1.33      2.71 o 
   5   0   5       30.78       22.26      3.55 o 
   6   0   5        0.70       -3.64      3.64 o 
   7   0   5        1.15       -6.10      6.51 o 
  -8   1   5       10.72        8.56      4.96 o 
  -7   1   5       31.39       27.66      6.87 o 
  -6   1   5      135.17      123.87      8.72 o 
  -5   1   5      240.49      237.37      8.33 o 
  -4   1   5      261.96      280.57      6.12 o 
  -3   1   5        8.33        6.60      1.64 o 
  -2   1   5      103.19      105.67      2.14 o 
  -1   1   5      451.46      463.40      6.37 o 
   0   1   5      795.96      804.35      9.06 o 
   1   1   5     1759.50     1837.28     17.33 o 
   2   1   5      849.72      853.10      9.11 o 
   3   1   5      142.99      172.58      5.25 o 
   4   1   5       15.21        6.78      3.01 o 
   5   1   5       21.02        9.70      3.68 o 
   6   1   5        8.26        7.38      5.67 o 
   7   1   5        0.13       -7.29      7.29 o 
  -8   2   5        5.75       -3.08      4.44 o 
  -7   2   5       21.18       18.27      6.20 o 
  -6   2   5      205.54      204.16     10.39 o 
  -5   2   5      648.32      656.58     18.94 o 
  -4   2   5      617.24      637.73     10.18 o 
  -3   2   5       89.66       93.69      2.52 o 
  -2   2   5       40.12       48.66      1.61 o 
  -1   2   5      112.91      101.29      3.19 o 
   0   2   5     1369.33     1426.17     18.41 o 
   1   2   5      640.32      637.06      6.72 o 
   2   2   5      509.38      550.26      6.21 o 
   3   2   5       19.72       27.79      2.45 o 
   4   2   5       16.12       28.63      3.19 o 
   5   2   5        0.04        0.24      3.59 o 
   6   2   5        1.25       -0.47      6.24 o 
   7   2   5        1.36       -1.96      7.50 o 
  -8   3   5        6.92        7.88      6.20 o 
  -7   3   5       11.88        4.86      5.87 o 
  -6   3   5      106.67      108.12      7.54 o 
  -5   3   5      314.28      303.07      9.22 o 
  -4   3   5      567.52      565.25      7.94 o 
  -3   3   5     1334.27     1332.30     14.19 o 
  -2   3   5       21.40       18.37      1.63 o 
  -1   3   5      137.50      156.75      6.49 o 
   0   3   5      301.81      299.71      4.44 o 
   1   3   5      459.12      465.03      5.27 o 
   2   3   5      195.39      183.29      3.46 o 
   3   3   5       26.94       42.66      2.85 o 
   4   3   5        0.67        2.73      3.07 o 
   5   3   5       16.90       30.14      4.78 o 
   6   3   5        1.64        0.77      6.97 o 
   7   3   5        0.01        9.61     17.27 o 
  -8   4   5       17.71       21.79      6.20 o 
  -7   4   5       69.17       64.37      7.04 o 
  -6   4   5       41.58       41.07      6.20 o 
  -5   4   5       24.73       45.43      4.94 o 
  -4   4   5      166.73      157.88      4.89 o 
  -3   4   5      321.54      303.16      6.29 o 
  -2   4   5      416.06      396.85      6.39 o 
  -1   4   5      617.27      654.29      8.80 o 
   0   4   5       47.41       47.79      2.06 o 
   1   4   5      207.46      199.20      3.22 o 
   2   4   5      251.44      239.32      5.93 o 
   3   4   5       21.85       29.78      2.92 o 
   4   4   5       33.96       48.44      4.55 o 
   5   4   5       15.67       28.55      5.83 o 
   6   4   5        0.37        1.63      7.68 o 
  -8   5   5       21.56       21.29      6.20 o 
  -7   5   5        0.07        1.17      5.53 o 
  -6   5   5        3.36        7.71      5.36 o 
  -5   5   5      304.64      287.47     12.07 o 
  -4   5   5      594.53      602.62     13.66 o 
  -3   5   5      106.08       99.47      4.03 o 
  -2   5   5       98.43      114.91      4.35 o 
  -1   5   5       59.30       61.33      3.19 o 
   0   5   5      263.36      275.37      6.03 o 
   1   5   5       13.25       20.63      1.76 o 
   2   5   5        1.14        0.64      2.03 o 
   3   5   5      161.94      159.56      4.11 o 
   4   5   5      150.87      142.97      6.65 o 
   5   5   5       20.60       18.34      6.50 o 
   6   5   5        1.63        6.75      8.43 o 
  -8   6   5       16.20       17.94      6.37 o 
  -7   6   5        4.15        7.38      6.20 o 
  -6   6   5       26.77       19.95      6.37 o 
  -5   6   5        6.76       11.06      5.53 o 
  -4   6   5      152.15      152.33      7.18 o 
  -3   6   5      400.87      402.81     12.41 o 
  -2   6   5      403.27      372.58      7.71 o 
  -1   6   5        9.83       13.89      3.35 o 
   0   6   5      130.84      161.82      4.28 o 
   1   6   5       78.04       60.37      2.85 o 
   2   6   5       60.65       44.90      3.09 o 
   3   6   5       15.36       10.19      3.53 o 
   4   6   5       81.24       72.64      7.36 o 
   5   6   5       24.25       10.12      8.27 o 
   6   6   5        0.74        0.27      9.11 o 
  -8   7   5        2.88        4.02      6.20 o 
  -7   7   5        0.54       -4.19      6.20 o 
  -6   7   5        6.12        2.85      5.70 o 
  -5   7   5        9.48       10.06      5.53 o 
  -4   7   5      108.90      110.74      6.44 o 
  -3   7   5      112.93      126.39      9.22 o 
  -2   7   5       95.89      103.50      4.55 o 
  -1   7   5      243.37      264.14      8.26 o 
   0   7   5        9.19        2.36      2.16 o 
   1   7   5       52.59       76.35      4.99 o 
   2   7   5        6.10        0.94      3.33 o 
   3   7   5        8.63       12.12      6.34 o 
   4   7   5        4.38        3.79      5.55 o 
   5   7   5        0.42      -13.75     13.75 o 
  -7   8   5       13.82       17.60      7.04 o 
  -6   8   5        5.30       -3.18      6.37 o 
  -5   8   5       26.90       24.98      6.87 o 
  -4   8   5       44.07       58.75      5.80 o 
  -3   8   5      209.92      191.09     12.40 o 
  -2   8   5        3.73        5.29      3.84 o 
  -1   8   5       81.28      109.12      8.21 o 
   0   8   5        3.10        6.37      6.03 o 
   1   8   5       16.57       35.95     11.99 o 
   2   8   5        9.87       17.19      8.59 o 
   3   8   5        2.06        3.61      4.49 o 
   4   8   5        2.67        6.03     13.07 o 
   5   8   5        0.43       14.58     14.75 o 
  -1   9   5        1.30       -5.53      5.70 o 
   0   9   5       18.90       29.33      7.04 o 
   1   9   5        4.64        7.70      6.96 o 
   2   9   5        1.46       -2.11      4.65 o 
   3   9   5        3.23       -1.79      6.15 o 
   4   9   5        0.38       -3.86     15.25 o 
  -1  10   5       50.39       65.21      9.05 o 
   0  10   5        0.43        4.53      7.21 o 
   1  10   5        0.06       -2.60      5.86 o 
   2  10   5        0.67        3.66      6.29 o 
   3  10   5        1.34       -6.08      6.40 o 
   0  11   5       29.76       36.88      8.72 o 
   1  11   5        0.36        3.02      6.55 o 
   2  11   5        0.14       -5.75      6.82 o 
   0  12   5        3.06       -5.20      8.21 o 
   1  12   5        2.50       -0.95      7.47 o 
   2  12   5        0.01        4.69      8.55 o 
   0  13   5        3.75       11.23     10.39 o 
   4 -15   6        9.76        8.55     11.57 o 
  -1 -14   6        1.15        8.05      9.22 o 
   0 -14   6        0.43       -4.53      8.05 o 
   3 -14   6       71.20       80.12     13.07 o 
   4 -14   6        1.19        7.71     10.39 o 
   5 -14   6       57.88      101.08     13.58 o 
  -2 -13   6        1.71        7.29     10.06 o 
  -1 -13   6        1.41       -2.35      7.88 o 
   0 -13   6       10.38        7.71      7.88 o 
   2 -13   6       86.79       97.72     12.91 o 
   3 -13   6      102.42       94.87     12.40 o 
   4 -13   6       80.01       91.69     12.24 o 
   5 -13   6        8.53        8.38      9.72 o 
   6 -13   6        0.15        2.18      8.88 o 
  -3 -12   6        0.69       -5.26     14.00 o 
  -2 -12   6        0.46        3.77      6.45 o 
  -1 -12   6       17.47        9.00      5.33 o 
   1 -12   6       83.74       74.59     11.57 o 
   2 -12   6      144.64      138.79     12.74 o 
   3 -12   6       95.47       98.56     11.40 o 
   4 -12   6      244.29      254.95     15.76 o 
   5 -12   6       73.79       65.54     10.39 o 
   6 -12   6       19.20       23.47      9.39 o 
  -4 -11   6        1.38        5.53      5.70 o 
  -3 -11   6        7.56       10.80      5.61 o 
  -2 -11   6       10.02        6.45      7.54 o 
  -1 -11   6        0.68       -4.67      4.67 o 
   1 -11   6        7.69        2.51      7.21 o 
   2 -11   6      234.78      257.47     15.59 o 
   3 -11   6      254.22      249.42     15.09 o 
   4 -11   6      364.25      335.25     16.59 o 
   5 -11   6      156.56      163.60     12.40 o 
   6 -11   6       33.76       30.34      9.05 o 
   7 -11   6       12.97       15.09      8.05 o 
  -4 -10   6        8.43       -0.17      5.03 o 
  -3 -10   6       50.25       50.14      9.14 o 
  -2 -10   6       85.14       85.17      6.28 o 
  -1 -10   6       48.15       51.46      7.21 o 
   0 -10   6       29.65       30.44      5.11 o 
   1 -10   6        1.13        0.17      6.87 o 
   2 -10   6      152.83      154.21     11.40 o 
   3 -10   6      334.36      317.64     15.42 o 
   4 -10   6      223.13      235.01     13.75 o 
   5 -10   6      148.97      168.13     11.57 o 
   6 -10   6      117.73       98.90      9.39 o 
   7 -10   6        9.03       12.40      7.54 o 
  -4  -9   6       86.86       78.91      5.07 o 
  -3  -9   6       51.79       56.01      4.82 o 
  -2  -9   6       15.13       24.84      6.65 o 
  -1  -9   6       27.96       32.35      4.03 o 
   0  -9   6     1183.46     1192.77     40.48 o 
   1  -9   6       35.80       19.78      6.70 o 
   2  -9   6      118.96       96.89      9.05 o 
   3  -9   6      415.16      413.02     16.59 o 
   4  -9   6       65.00       73.59      8.55 o 
   5  -9   6      119.03      122.87      9.72 o 
   6  -9   6       50.87       56.82      8.05 o 
   7  -9   6       15.30       10.22      6.87 o 
  -5  -8   6       24.19        6.20     10.22 o 
  -4  -8   6        0.33       -5.57      5.57 o 
  -3  -8   6      190.83      192.27      5.98 o 
  -2  -8   6      436.03      428.32      7.97 o 
  -1  -8   6      752.15      748.85     11.25 o 
   0  -8   6        5.28        6.44      2.08 o 
   1  -8   6       30.69       33.86      3.22 o 
   2  -8   6       85.61       84.84      5.37 o 
   3  -8   6       44.84       45.59      6.87 o 
   4  -8   6       26.97       25.14      6.70 o 
   5  -8   6      328.67      296.69     13.24 o 
   6  -8   6       28.77       33.19      7.04 o 
   7  -8   6       17.40       18.27      6.54 o 
  -6  -7   6        0.47       -4.36     10.06 o 
  -5  -7   6        6.30       12.91      9.22 o 
  -4  -7   6        5.32        4.86      4.81 o 
  -3  -7   6      116.70      118.21      3.83 o 
  -2  -7   6      741.37      700.09      9.10 o 
  -1  -7   6      896.88      880.61      9.96 o 
   0  -7   6      505.44      515.53      8.45 o 
   1  -7   6     1444.41     1434.80     19.93 o 
   2  -7   6       15.56       14.88      3.46 o 
   3  -7   6       37.06       34.03      5.87 o 
   4  -7   6      134.77      133.43      9.39 o 
   5  -7   6       28.66       22.34      4.37 o 
   6  -7   6       50.82       47.10      6.87 o 
   7  -7   6        5.48       13.75      6.20 o 
   8  -7   6        0.12       -1.17      5.53 o 
  -6  -6   6        0.29        4.86      9.39 o 
  -5  -6   6       41.00       36.52      9.72 o 
  -4  -6   6        2.97        1.64      4.53 o 
  -3  -6   6      126.84      121.40      3.75 o 
  -2  -6   6      370.91      353.71      6.05 o 
  -1  -6   6      532.62      533.19      8.23 o 
   0  -6   6     2531.04     2523.64     27.94 o 
   1  -6   6      971.33      980.27     13.94 o 
   2  -6   6      477.52      480.91     16.09 o 
   3  -6   6        0.17       -2.51      4.53 o 
   4  -6   6       87.69       93.87      5.22 o 
   5  -6   6       70.20       68.63      5.37 o 
   6  -6   6        2.96        4.12      4.47 o 
   7  -6   6        1.87       -0.34      5.87 o 
   8  -6   6        0.41       -2.35      4.03 o 
  -7  -5   6       11.15       17.10     10.73 o 
  -6  -5   6       62.44       73.59     10.73 o 
  -5  -5   6       16.84       20.77      5.03 o 
  -4  -5   6       20.19       25.30      4.53 o 
  -3  -5   6       39.56       36.08      2.38 o 
  -2  -5   6      420.38      397.51      7.57 o 
  -1  -5   6      478.50      442.59      7.03 o 
   0  -5   6      681.52      704.57      9.63 o 
   1  -5   6     1585.67     1599.35     21.44 o 
   2  -5   6       75.13       66.14     12.66 o 
   3  -5   6       44.90       47.52      3.79 o 
   4  -5   6        9.80        9.24      3.72 o 
   5  -5   6        7.48        8.37      3.98 o 
   6  -5   6       27.85       24.37      4.91 o 
   7  -5   6       12.19       11.90      6.54 o 
   8  -5   6        1.04       -2.85      6.29 o 
  -7  -4   6       11.09        7.21      9.55 o 
  -6  -4   6       29.63       37.04      9.22 o 
  -5  -4   6       79.52       80.21      6.11 o 
  -4  -4   6      168.13      172.06      7.49 o 
  -3  -4   6      323.93      338.12      4.44 o 
  -2  -4   6        0.87        0.39      1.12 o 
  -1  -4   6     1865.70     1875.27     21.23 o 
   0  -4   6      942.66      903.54     11.29 o 
   1  -4   6      169.43      151.17      4.22 o 
   2  -4   6      641.52      651.78     11.28 o 
   3  -4   6       11.94        9.88      4.82 o 
   4  -4   6        6.13        8.28      2.53 o 
   5  -4   6        7.57        8.93      3.74 o 
   6  -4   6        9.30        6.25      4.26 o 
   7  -4   6        2.03        0.53      3.96 o 
   8  -4   6        3.76        3.11      7.54 o 
  -7  -3   6       19.54       25.65      9.05 o 
  -6  -3   6       50.77       47.27      8.88 o 
  -5  -3   6        2.72        6.26      5.54 o 
  -4  -3   6      390.60      393.68     12.66 o 
  -3  -3   6      486.09      495.87      5.34 o 
  -2  -3   6      319.33      317.69      4.85 o 
  -1  -3   6       71.77       78.53      2.73 o 
   0  -3   6     1074.66     1079.97     12.91 o 
   1  -3   6     1171.56     1092.52     18.17 o 
   2  -3   6     1514.18     1532.75     22.50 o 
   3  -3   6      235.85      238.54      5.10 o 
   4  -3   6       16.76       12.99      2.62 o 
   5  -3   6       34.66       27.72      4.12 o 
   6  -3   6        8.39        7.14      4.34 o 
   7  -3   6        8.46        7.82      4.75 o 
   8  -3   6        0.08       -6.70      7.21 o 
  -7  -2   6        2.51        2.18      8.21 o 
  -6  -2   6       21.54       25.14     10.22 o 
  -5  -2   6      251.77      251.92     21.71 o 
  -4  -2   6      906.63      923.17     14.76 o 
  -3  -2   6      183.06      182.10      4.61 o 
  -2  -2   6      146.01      151.55      2.99 o 
  -1  -2   6       38.34       39.57      2.50 o 
   0  -2   6      526.76      616.02      7.50 o 
   1  -2   6      740.16      738.24     12.73 o 
   2  -2   6      967.62      948.53     10.34 o 
   3  -2   6      531.15      548.65      9.69 o 
   4  -2   6      119.74      147.04      4.75 o 
   5  -2   6        9.43        1.91      3.95 o 
   6  -2   6       18.46       10.60      3.76 o 
   7  -2   6        9.83        3.43      4.66 o 
  -8  -1   6       16.22       17.43      8.88 o 
  -7  -1   6        1.56        3.69      7.54 o 
  -6  -1   6       37.19       48.98     11.90 o 
  -5  -1   6      528.98      544.62     14.12 o 
  -4  -1   6      168.41      153.01      5.26 o 
  -3  -1   6      835.73      851.12     11.32 o 
  -2  -1   6     1011.77     1001.57     10.00 o 
  -1  -1   6       45.18       53.77      2.53 o 
   0  -1   6     1840.45     2072.95     20.74 o 
   1  -1   6      838.44      795.00      9.82 o 
   2  -1   6       57.17       54.70      1.87 o 
   3  -1   6      259.26      268.95      5.61 o 
   4  -1   6        1.39        1.50      3.05 o 
   5  -1   6       16.70       26.05      4.45 o 
   6  -1   6       20.80       40.24      4.54 o 
   7  -1   6        1.37        1.45      6.85 o 
  -8   0   6        0.01        4.86      8.21 o 
  -6   0   6       13.52       16.49      5.30 o 
  -5   0   6       36.04       35.16      5.11 o 
  -4   0   6      294.78      291.20      6.71 o 
  -3   0   6      131.23      131.72      3.89 o 
  -2   0   6      495.15      469.19      5.49 o 
  -1   0   6       16.86        5.39      1.67 o 
   0   0   6       25.75       27.76      1.80 o 
   1   0   6       30.69       26.83      1.63 o 
   2   0   6      448.77      418.75      5.31 o 
   3   0   6      247.70      247.91      5.57 o 
   4   0   6      108.68      120.43      4.92 o 
   5   0   6      104.26      108.37      5.30 o 
   6   0   6        2.64        4.14      6.05 o 
   7   0   6        0.67       -6.70      6.70 o 
  -8   1   6        3.69        4.53      7.54 o 
  -7   1   6        9.22       24.81      7.21 o 
  -6   1   6       49.62       31.01      6.54 o 
  -5   1   6        5.55        9.71      4.53 o 
  -4   1   6      209.49      207.89      5.71 o 
  -3   1   6      155.58      147.43      5.64 o 
  -2   1   6      387.19      367.97      4.59 o 
  -1   1   6       13.30        6.06      1.69 o 
   0   1   6      102.75      108.39      2.98 o 
   1   1   6       21.31       18.19      1.74 o 
   2   1   6       78.94       61.44      2.49 o 
   3   1   6      257.41      248.74      6.94 o 
   4   1   6      304.62      296.84      7.56 o 
   5   1   6        0.42       -3.79      3.79 o 
   6   1   6        2.03        6.72      8.88 o 
   7   1   6        0.51      -10.31     10.31 o 
  -8   2   6        1.39       -2.01      6.70 o 
  -7   2   6       29.84       47.27      7.38 o 
  -6   2   6        1.88        3.69      5.36 o 
  -5   2   6      211.39      178.52      9.89 o 
  -4   2   6      347.27      343.63      7.07 o 
  -3   2   6      381.80      379.83      5.47 o 
  -2   2   6      235.92      224.70      3.79 o 
  -1   2   6      504.11      476.23      6.95 o 
   0   2   6       98.97      106.08      3.09 o 
   1   2   6        5.62       10.20      1.75 o 
   2   2   6       35.63       29.15      2.24 o 
   3   2   6        0.62        0.03      3.04 o 
   4   2   6       57.83       51.41      4.39 o 
   5   2   6        1.31        2.21      5.06 o 
   6   2   6        4.78        9.62     11.65 o 
   7   2   6        1.13        7.21      8.88 o 
  -8   3   6        0.89       -6.70      6.70 o 
  -7   3   6        0.41       -0.50      6.20 o 
  -6   3   6        0.09       -4.53      5.20 o 
  -5   3   6      122.61      118.63      6.39 o 
  -4   3   6      102.24       98.56      3.18 o 
  -3   3   6      531.89      535.27      7.10 o 
  -2   3   6      276.01      266.85      3.93 o 
  -1   3   6      517.50      486.38      7.30 o 
   0   3   6      203.71      209.27      4.82 o 
   1   3   6       13.05       10.21      1.59 o 
   2   3   6        0.14        4.07      1.73 o 
   3   3   6        7.18        3.96      1.61 o 
   4   3   6       15.81       16.52      4.04 o 
   5   3   6        4.42        5.40      6.38 o 
   6   3   6        0.72       -1.24      7.41 o 
  -8   4   6       28.32       36.04      7.54 o 
  -7   4   6        3.80       12.07      6.37 o 
  -6   4   6        3.33        9.72      5.70 o 
  -5   4   6      174.22      159.34      7.61 o 
  -4   4   6      101.48      104.84      4.38 o 
  -3   4   6      174.03      177.72      4.01 o 
  -2   4   6      629.78      626.46      8.12 o 
  -1   4   6      186.43      183.00      6.06 o 
   0   4   6      113.95      120.53      2.66 o 
   1   4   6       34.75       47.51      2.22 o 
   2   4   6      101.47      120.07      3.85 o 
   3   4   6        1.20       -2.37      2.37 o 
   4   4   6        2.34       -1.72      3.88 o 
   5   4   6        0.47        1.61      5.18 o 
   6   4   6        2.45        0.07      8.09 o 
  -8   5   6        4.47       13.41      6.70 o 
  -7   5   6        9.00       11.23      6.54 o 
  -6   5   6        3.43       -4.53      5.53 o 
  -5   5   6       30.50       28.16      6.37 o 
  -4   5   6       80.75       91.27      5.63 o 
  -3   5   6      189.33      184.36      8.03 o 
  -2   5   6      366.41      357.86      9.19 o 
  -1   5   6      229.55      219.54      5.15 o 
   0   5   6      510.17      501.12     10.41 o 
   1   5   6       37.84       29.97      2.19 o 
   2   5   6        5.17       10.93      2.60 o 
   3   5   6        4.27        8.82      2.57 o 
   4   5   6        9.25       10.33     11.12 o 
   5   5   6       19.70        9.60      7.56 o 
   6   5   6        0.00       -5.69      8.17 o 
  -8   6   6        3.01        7.04      7.21 o 
  -7   6   6      102.64      116.33      9.89 o 
  -6   6   6       98.82       90.68      8.88 o 
  -5   6   6      127.43      118.17      9.05 o 
  -4   6   6      136.75      119.52      6.46 o 
  -3   6   6       66.34       81.77      4.47 o 
  -2   6   6      195.62      198.39      6.16 o 
  -1   6   6      207.59      193.28     12.31 o 
   0   6   6        7.30        8.04      2.57 o 
   1   6   6      147.63      158.72      7.65 o 
   2   6   6        7.15        2.04      3.17 o 
   3   6   6       11.22       16.65      3.04 o 
   4   6   6       40.58       25.94      8.06 o 
   5   6   6        0.66        4.06      8.31 o 
  -7   7   6       28.56       30.00      7.88 o 
  -6   7   6       89.35       98.39      9.72 o 
  -5   7   6       13.65       20.79      6.70 o 
  -4   7   6       72.35       76.36      5.93 o 
  -3   7   6        2.50        7.82      3.96 o 
  -2   7   6        2.68        6.37      5.70 o 
  -1   7   6      182.59      178.52     10.22 o 
   0   7   6       58.48       65.36      6.70 o 
   1   7   6       32.46       32.36      4.08 o 
   2   7   6       21.02       13.55      3.70 o 
   3   7   6        4.29        0.68      6.45 o 
   4   7   6        0.12       17.77     14.25 o 
   5   7   6       20.14       26.82     16.26 o 
  -2   8   6        3.29        5.53      6.20 o 
  -1   8   6        1.68       -2.85      5.87 o 
   0   8   6       79.74       65.55      6.69 o 
   1   8   6        0.99       -4.27      4.27 o 
   2   8   6       19.54       25.65      8.30 o 
   3   8   6        0.03       -4.84      6.62 o 
   4   8   6       11.55       11.06     15.25 o 
  -1   9   6        0.44       -4.19      6.03 o 
   0   9   6       33.07       27.00      6.42 o 
   1   9   6        6.50        3.98      6.06 o 
   2   9   6        3.16        2.12      6.31 o 
   3   9   6        0.67       -2.19      6.10 o 
   4   9   6        0.00      -15.09     15.09 o 
  -1  10   6        0.09       -1.84      7.21 o 
   0  10   6        3.86        1.63      6.87 o 
   1  10   6       12.42       -0.50      9.55 o 
   2  10   6        2.98       -1.53      6.77 o 
   3  10   6        0.01       -9.97      9.97 o 
   0  11   6        0.06       -7.04      7.04 o 
   1  11   6        1.05       10.34      7.56 o 
   2  11   6        0.02       -0.62      7.41 o 
   0  12   6       20.48       13.38      8.13 o 
   1  12   6       14.67       19.25      8.15 o 
  -1 -14   7       25.35       34.70     10.22 o 
   3 -14   7       35.96       38.39     11.90 o 
   4 -14   7      153.27      178.52     15.59 o 
  -2 -13   7       18.15       32.85     12.57 o 
  -1 -13   7       34.39       30.00      8.88 o 
   2 -13   7        0.30       -8.05      8.05 o 
   3 -13   7       17.04       11.06      9.05 o 
   4 -13   7       23.03       22.96      9.89 o 
   5 -13   7        8.52        5.36      9.22 o 
  -3 -12   7        3.64        9.05      7.88 o 
  -2 -12   7       45.42       48.77      6.97 o 
  -1 -12   7       67.15       76.83      6.93 o 
   2 -12   7       77.26       79.96     11.90 o 
   3 -12   7        3.90        5.20      8.55 o 
   4 -12   7        6.66       -8.21      8.38 o 
   5 -12   7       65.34       78.11     10.90 o 
   6 -12   7        2.11       -3.69      8.72 o 
  -4 -11   7        0.69       -5.53      5.53 o 
  -3 -11   7        0.24       -4.18      5.44 o 
  -2 -11   7       33.37       20.75      7.29 o 
  -1 -11   7      208.60      207.78      8.64 o 
   0 -11   7      291.84      276.07     12.57 o 
   1 -11   7      126.48      166.95     13.58 o 
   2 -11   7       31.41       35.54      9.39 o 
   3 -11   7        9.89        8.05      7.21 o 
   4 -11   7        0.38        3.18      7.71 o 
   5 -11   7       50.63       49.28      9.05 o 
   6 -11   7       22.78       20.95      8.72 o 
  -4 -10   7        1.80       11.90      5.53 o 
  -3 -10   7        0.87        1.25      5.15 o 
  -2 -10   7       12.00       15.61      4.89 o 
  -1 -10   7      188.73      175.50     11.23 o 
   0 -10   7      160.54      147.35      7.28 o 
   1 -10   7      407.72      385.87     17.43 o 
   2 -10   7      242.04      284.79     15.59 o 
   3 -10   7        3.04        2.35      7.04 o 
   4 -10   7       74.77       73.08      9.39 o 
   5 -10   7       44.47       44.08      9.05 o 
   6 -10   7       12.62       14.75      7.88 o 
   7 -10   7        6.65       -0.34      7.38 o 
  -4  -9   7       31.03       32.35      5.20 o 
  -3  -9   7        1.78       -3.98      3.98 o 
  -2  -9   7        1.45        2.21      3.57 o 
  -1  -9   7      127.21      126.54      6.10 o 
   0  -9   7      154.15      147.02     10.98 o 
   1  -9   7       92.08       87.12      5.15 o 
   2  -9   7      208.01      198.80     12.40 o 
   3  -9   7      148.90      124.38      9.72 o 
   4  -9   7        2.37        5.70      6.54 o 
   5  -9   7       39.92       34.87      7.88 o 
   6  -9   7       32.19       35.03      8.38 o 
   7  -9   7       36.84       20.45      7.88 o 
  -4  -8   7        2.70        3.13      5.27 o 
  -3  -8   7       17.04       23.25      3.63 o 
  -2  -8   7       31.39       31.53      3.56 o 
  -1  -8   7       61.16       58.13      3.54 o 
   0  -8   7      366.74      359.59      9.02 o 
   1  -8   7     1683.60     1681.40     28.08 o 
   2  -8   7       30.69       32.69      6.70 o 
   3  -8   7       18.77       11.40      6.37 o 
   4  -8   7       20.06       31.18      7.38 o 
   5  -8   7       11.57        1.84      6.37 o 
   6  -8   7       52.71       43.25      8.21 o 
   7  -8   7       12.56       11.06      7.21 o 
  -6  -7   7        0.85       -9.72      9.72 o 
  -5  -7   7       11.77       15.42     10.06 o 
  -4  -7   7        8.95        9.04      5.84 o 
  -3  -7   7      354.96      339.48      9.58 o 
  -2  -7   7       36.60       42.38      5.18 o 
  -1  -7   7       58.83       60.55      3.39 o 
   0  -7   7      790.12      771.30     12.38 o 
   1  -7   7       45.86       41.57      4.00 o 
   2  -7   7     1109.17     1040.94     29.17 o 
   3  -7   7      593.35      585.00     19.11 o 
   4  -7   7      210.85      194.27     11.06 o 
   5  -7   7       24.67       30.34      6.87 o 
   6  -7   7       44.61       38.22      7.38 o 
   7  -7   7        1.41        8.88      7.04 o 
  -6  -6   7        0.19       -9.05      9.05 o 
  -5  -6   7       18.54       22.37      9.55 o 
  -4  -6   7      140.80      133.66      7.32 o 
  -3  -6   7        2.03        1.71      2.81 o 
  -2  -6   7       77.99       82.61      3.68 o 
  -1  -6   7        1.07        5.15      2.44 o 
   0  -6   7       10.02       14.57      2.67 o 
   1  -6   7     1125.60     1129.28     25.37 o 
   2  -6   7      737.33      759.21     15.67 o 
   3  -6   7      597.49      585.29     12.83 o 
   4  -6   7      104.20      113.65      8.72 o 
   5  -6   7        6.36        9.21      4.55 o 
   6  -6   7       17.71       21.96      7.04 o 
   7  -6   7       13.30        6.20      7.04 o 
  -7  -5   7        0.16       11.06      9.72 o 
  -6  -5   7        4.04       -5.36      8.55 o 
  -5  -5   7       10.22        6.36      6.04 o 
  -4  -5   7      176.23      199.12     11.48 o 
  -3  -5   7       17.76       16.76      2.68 o 
  -2  -5   7        3.64        3.19      2.28 o 
  -1  -5   7        0.73        2.00      2.12 o 
   0  -5   7       67.30       57.49      3.15 o 
   1  -5   7      960.98     1003.13     14.78 o 
   2  -5   7      261.11      282.01     19.03 o 
   3  -5   7      431.57      445.45     15.00 o 
   4  -5   7      273.02      281.32      9.22 o 
   5  -5   7      165.09      173.43      8.31 o 
   6  -5   7        5.52        3.73      5.09 o 
   7  -5   7        3.46       -5.53      6.87 o 
  -7  -4   7        0.68       -9.39      9.39 o 
  -6  -4   7        0.18       13.41      8.88 o 
  -5  -4   7       66.63       69.91      7.88 o 
  -4  -4   7       13.63       12.91      7.88 o 
  -3  -4   7       82.53       85.64      2.92 o 
  -2  -4   7      370.15      372.82      7.32 o 
  -1  -4   7      210.41      223.78      4.89 o 
   0  -4   7       33.02       42.55      2.45 o 
   1  -4   7       15.38       19.28      2.49 o 
   2  -4   7      515.09      523.10      7.70 o 
   3  -4   7       56.51       56.58      4.13 o 
   4  -4   7      307.91      329.14      6.80 o 
   5  -4   7      145.19      157.80      7.68 o 
   6  -4   7       52.29       70.62      5.94 o 
   7  -4   7        0.09       -1.20      4.60 o 
  -7  -3   7        3.65       -0.84      9.22 o 
  -5  -3   7        7.28       12.91      8.72 o 
  -4  -3   7      219.10      225.47      9.55 o 
  -3  -3   7      345.85      340.95      4.36 o 
  -2  -3   7      302.81      303.28      6.27 o 
  -1  -3   7     1270.51     1242.32     15.01 o 
   0  -3   7        3.42        4.30      1.62 o 
   1  -3   7       13.85       12.49      2.37 o 
   2  -3   7        8.40        8.47      2.27 o 
   3  -3   7      292.07      291.63      6.67 o 
   4  -3   7      153.65      143.82      4.88 o 
   5  -3   7       71.06       85.89      5.87 o 
   6  -3   7        2.82        5.43      4.81 o 
   7  -3   7        1.36       -6.49      6.49 o 
  -7  -2   7        5.72       10.22      9.05 o 
  -5  -2   7       90.25       84.35      6.75 o 
  -4  -2   7       37.31       35.99      5.11 o 
  -3  -2   7     1631.90     1599.28     13.89 o 
  -2  -2   7      276.37      276.67      9.01 o 
  -1  -2   7      355.43      342.52      9.15 o 
   0  -2   7      649.46      608.36      7.75 o 
   1  -2   7       69.55       63.46      4.60 o 
   2  -2   7        0.24        0.30      1.65 o 
   3  -2   7       28.83       21.09      2.95 o 
   4  -2   7        8.10        6.78      3.11 o 
   5  -2   7       16.35       16.43      4.67 o 
   6  -2   7        6.49        2.78      4.16 o 
   7  -2   7        2.79       -2.53     10.90 o 
  -6  -1   7       14.75       22.29      8.88 o 
  -5  -1   7        0.91       -2.05      4.43 o 
  -4  -1   7     1031.32     1006.08     20.64 o 
  -3  -1   7      785.67      752.52     10.64 o 
  -2  -1   7      724.30      700.58      7.73 o 
  -1  -1   7       13.71        7.07      2.63 o 
   0  -1   7      570.32      559.06      8.20 o 
   1  -1   7      394.49      411.65     15.06 o 
   2  -1   7        8.22       10.67      2.27 o 
   3  -1   7       10.42       14.11      2.88 o 
   4  -1   7       21.51       26.94      3.58 o 
   5  -1   7        5.89        8.76      4.69 o 
   6  -1   7        0.11        1.33      6.17 o 
   7  -1   7        1.46       -4.29      6.94 o 
  -6   0   7        1.74        5.47      5.14 o 
  -5   0   7        0.60        3.63      4.47 o 
  -4   0   7      104.75      106.50      6.01 o 
  -3   0   7      136.37      120.78      5.13 o 
  -2   0   7     1661.37     1628.64     15.48 o 
  -1   0   7     1649.51     1622.93     17.20 o 
   0   0   7     1650.39     1688.26     17.69 o 
   1   0   7      123.44      132.98      3.05 o 
   2   0   7       15.22       25.40      1.85 o 
   3   0   7       12.95       23.59      3.59 o 
   4   0   7        0.15       -3.16      3.16 o 
   5   0   7       34.49       35.20      6.08 o 
   6   0   7        9.04       15.18      6.98 o 
   7   0   7        0.94        2.16      7.77 o 
  -6   1   7       27.14       24.81      7.38 o 
  -5   1   7       30.02       30.84      6.87 o 
  -4   1   7      235.53      213.02      8.63 o 
  -3   1   7      869.71      882.57     10.37 o 
  -2   1   7      129.19      131.48      3.28 o 
  -1   1   7      355.11      337.11     10.18 o 
   0   1   7       31.10       34.49      2.95 o 
   1   1   7     1015.88     1035.73     12.63 o 
   2   1   7       23.53       26.26      2.34 o 
   3   1   7        1.86        0.28      4.42 o 
   4   1   7        7.25        1.78      3.65 o 
   5   1   7        7.24       -0.24      5.11 o 
   6   1   7        8.23        8.98      7.50 o 
   7   1   7        2.97        1.11      7.89 o 
  -6   2   7      212.17      211.20     12.07 o 
  -5   2   7      155.80      161.76     10.22 o 
  -4   2   7      109.73      101.24      7.88 o 
  -3   2   7       91.82       98.17      4.74 o 
  -2   2   7      251.25      263.43      4.58 o 
  -1   2   7      469.94      455.39     12.32 o 
   0   2   7        5.58        4.61      1.90 o 
   1   2   7       58.50       60.29      3.70 o 
   2   2   7        1.73       -0.92      2.23 o 
   3   2   7        1.39        1.43      3.91 o 
   4   2   7        1.95       -6.02      6.02 o 
   5   2   7        8.10       -3.15      6.85 o 
   6   2   7       12.60       13.60     14.58 o 
  -7   3   7       28.19       27.66      7.88 o 
  -6   3   7       99.20      113.15      9.39 o 
  -5   3   7      239.52      225.45     12.07 o 
  -4   3   7      177.65      172.43      7.97 o 
  -3   3   7       39.99       37.34      2.31 o 
  -2   3   7        0.60        0.08      1.76 o 
  -1   3   7      133.95      127.47      6.41 o 
   0   3   7      302.99      295.64      5.50 o 
   1   3   7       22.86       17.83      3.07 o 
   2   3   7       13.81       22.02      2.87 o 
   3   3   7       49.75       30.52      2.52 o 
   4   3   7        0.08       -1.44      6.17 o 
   5   3   7        0.10       -2.02      7.08 o 
   6   3   7        0.49        2.55      8.30 o 
  -7   4   7       52.46       57.83      8.55 o 
  -6   4   7       38.52       55.99      8.05 o 
  -5   4   7       55.99       73.19      9.81 o 
  -4   4   7      106.91      100.48      4.53 o 
  -3   4   7      315.25      301.06      5.34 o 
  -2   4   7        0.36        2.38      1.57 o 
  -1   4   7        6.61        9.22      2.16 o 
   0   4   7      194.47      193.15      4.77 o 
   1   4   7       77.21       81.50      3.29 o 
   2   4   7       94.46      101.95      3.66 o 
   3   4   7        4.03        7.75      2.40 o 
   4   4   7        7.91        3.90      4.88 o 
   5   4   7        0.29       -0.94      7.49 o 
   6   4   7        2.08       -0.53      8.86 o 
  -6   5   7       50.68       44.42      7.88 o 
  -5   5   7      139.89      138.46     10.22 o 
  -4   5   7       27.27       30.46      3.70 o 
  -3   5   7      147.33      138.00      5.35 o 
  -2   5   7        6.22        5.17      2.29 o 
  -1   5   7       38.36       37.66      2.80 o 
   0   5   7       18.28       16.53      2.02 o 
   1   5   7       37.52       36.25      3.15 o 
   2   5   7       34.31       36.16      4.06 o 
   3   5   7       36.90       40.97      3.23 o 
   4   5   7        1.30       -5.21      6.93 o 
   5   5   7        0.48        7.11     13.66 o 
  -5   6   7        5.19       14.75      7.04 o 
  -4   6   7      278.69      277.56      7.89 o 
  -3   6   7       89.42      103.14      9.71 o 
  -2   6   7        7.84       10.56      2.68 o 
  -1   6   7       39.79       37.55      3.65 o 
   0   6   7       31.14       22.86      3.21 o 
   1   6   7      114.25      103.80      4.97 o 
   2   6   7        0.61        1.04      3.31 o 
   3   6   7        3.84        5.55      4.30 o 
   4   6   7        1.03       15.92     13.75 o 
   5   6   7        1.44        6.87     15.92 o 
  -2   7   7      138.29      159.13      7.85 o 
  -1   7   7        1.04       -0.66      6.37 o 
   0   7   7        1.10        9.08      6.45 o 
   1   7   7       12.81       15.90      5.97 o 
   2   7   7       86.99       77.11      7.44 o 
   3   7   7        4.84       -4.01      7.88 o 
   4   7   7        4.58        7.38     14.75 o 
  -1   8   7       22.80       23.34      5.86 o 
   0   8   7        0.08       -4.34      5.30 o 
   1   8   7        3.06       -0.49      5.89 o 
   2   8   7        0.11       -5.94      5.94 o 
   3   8   7        0.62       -0.11      7.12 o 
   4   8   7        0.01       -5.36     14.25 o 
  -1   9   7       18.13       22.76      6.31 o 
   0   9   7        0.45        0.34      5.95 o 
   1   9   7        0.16       -3.62      6.14 o 
   2   9   7        1.68       -1.84      6.70 o 
   3   9   7        2.23        0.94      6.40 o 
  -1  10   7       12.66       18.89     11.06 o 
   0  10   7        0.06        3.84      6.80 o 
   1  10   7        2.12        3.54      7.19 o 
   2  10   7        0.05       11.12      7.46 o 
  -1  11   7        0.31       -4.02     12.91 o 
   0  11   7        5.94       14.50      8.09 o 
   1  11   7        0.01       -7.31      7.31 o 
  -1  12   7        3.00       -8.88     14.08 o 
   0  12   7        0.67        7.89      7.94 o 
   4 -14   8       13.24       12.40     10.73 o 
  -2 -13   8        1.71        5.27      6.15 o 
  -1 -13   8       14.47       13.71      6.22 o 
   3 -13   8       15.35       25.65     11.06 o 
   4 -13   8        1.42       -2.35      9.55 o 
   5 -13   8       27.66       13.41     10.73 o 
  -3 -12   8       13.86       11.57      8.21 o 
  -2 -12   8        1.67        8.73      6.16 o 
  -1 -12   8        1.67        6.45      7.38 o 
   0 -12   8       14.88       13.41      6.87 o 
   2 -12   8      138.27      120.69     12.91 o 
   3 -12   8      163.28      193.77     14.42 o 
   4 -12   8       25.61       16.59      9.39 o 
   5 -12   8       40.11       43.25     10.90 o 
   6 -12   8        7.38       -8.88      8.88 o 
  -3 -11   8        9.63       17.77      8.05 o 
  -2 -11   8       20.69       19.28      5.75 o 
  -1 -11   8        9.01       -3.02      7.21 o 
   0 -11   8       11.67        5.87      6.70 o 
   1 -11   8      207.38      209.86     14.75 o 
   2 -11   8      165.99      161.76     13.58 o 
   3 -11   8      299.85      305.58     16.59 o 
   4 -11   8      130.42      139.13     12.57 o 
   5 -11   8       56.69       45.26     10.39 o 
   6 -11   8        2.10       -0.67      8.55 o 
  -4 -10   8        8.37       12.57      5.20 o 
  -3 -10   8       42.09       53.16      6.56 o 
  -2 -10   8       25.62       29.31      5.50 o 
  -1 -10   8        1.20       -6.03      6.03 o 
   0 -10   8       55.87       38.72      6.87 o 
   1 -10   8       75.96       75.33      5.56 o 
   2 -10   8      319.41      325.36     17.27 o 
   3 -10   8      215.04      243.89     15.25 o 
   4 -10   8      182.03      201.99     13.91 o 
   5 -10   8       64.81       64.37     10.06 o 
   6 -10   8       15.39       15.25      9.05 o 
  -4  -9   8       16.45       14.58      4.86 o 
  -3  -9   8       19.25       19.61      5.37 o 
  -2  -9   8       32.66       37.74      7.88 o 
  -1  -9   8       31.77       40.56      7.04 o 
   0  -9   8        3.33       -0.16      4.53 o 
   1  -9   8        7.05        2.31      4.03 o 
   2  -9   8      234.60      302.22     15.92 o 
   3  -9   8      339.29      349.16     16.59 o 
   4  -9   8      185.32      193.10     13.07 o 
   5  -9   8       23.51       27.99      8.05 o 
   6  -9   8       52.11       58.67      9.39 o 
   7  -9   8        9.65       11.90      8.38 o 
  -4  -8   8       17.29       16.76      9.39 o 
  -3  -8   8      194.68      208.87      8.37 o 
  -2  -8   8       36.16       35.62      5.09 o 
  -1  -8   8       89.06       96.10      5.44 o 
   0  -8   8       30.48       28.61      5.20 o 
   1  -8   8       62.97       47.02      4.54 o 
   2  -8   8       11.24       10.90      7.04 o 
   3  -8   8       59.85       69.06      8.88 o 
   4  -8   8      171.67      178.02     12.74 o 
   5  -8   8       83.50       84.31      9.55 o 
   6  -8   8       35.78       43.75      8.55 o 
   7  -8   8        4.45        5.03      7.88 o 
  -5  -7   8        8.57       14.92     10.22 o 
  -4  -7   8       24.06       26.88      6.70 o 
  -3  -7   8       28.34       33.13      3.78 o 
  -2  -7   8      663.13      654.38     17.27 o 
  -1  -7   8      452.82      444.80     11.51 o 
   0  -7   8      596.55      590.36     13.28 o 
   1  -7   8       57.82       68.35      3.56 o 
   2  -7   8      153.61      162.86      5.37 o 
   3  -7   8        1.88       -0.84      5.53 o 
   4  -7   8        6.99       14.42      6.87 o 
   5  -7   8       48.64       53.97      8.72 o 
   6  -7   8       28.01       21.46      7.88 o 
   7  -7   8        0.90        0.34      7.54 o 
  -6  -6   8        0.07       -9.55      9.55 o 
  -5  -6   8        9.74        5.36      9.22 o 
  -4  -6   8       29.14       26.44      7.03 o 
  -3  -6   8      142.95      141.31      5.06 o 
  -2  -6   8      682.58      635.46     18.94 o 
  -1  -6   8      271.42      273.25      6.23 o 
   0  -6   8       26.48       29.33      4.31 o 
   1  -6   8       47.56       42.50      3.89 o 
   2  -6   8     1305.88     1263.31     27.01 o 
   3  -6   8      276.14      300.31      9.09 o 
   4  -6   8      112.13      107.95      9.39 o 
   5  -6   8       20.93       25.31      7.04 o 
   6  -6   8       30.81       36.88      8.05 o 
   7  -6   8        1.11        4.19      7.71 o 
  -6  -5   8        3.21       -3.02      9.39 o 
  -5  -5   8        0.47       -8.38      8.38 o 
  -4  -5   8       31.84       17.27      9.22 o 
  -3  -5   8      367.43      329.92     12.91 o 
  -2  -5   8      104.86      115.44      4.24 o 
  -1  -5   8      258.57      249.45      6.12 o 
   0  -5   8      209.76      203.16      5.65 o 
   1  -5   8      559.73      527.77     13.02 o 
   2  -5   8      166.36      173.94      5.99 o 
   3  -5   8      128.13      132.10      6.69 o 
   4  -5   8        5.34       11.59      4.03 o 
   5  -5   8        9.75        9.17      6.08 o 
   6  -5   8       16.12       12.24      7.71 o 
   7  -5   8       11.27       16.59      8.55 o 
  -7  -4   8        6.14       14.08     10.39 o 
  -6  -4   8       33.68       42.24     10.39 o 
  -5  -4   8       11.88       11.39      6.57 o 
  -4  -4   8       13.72        1.68      6.87 o 
  -3  -4   8        2.31        3.44      2.31 o 
  -2  -4   8      347.81      354.92      6.73 o 
  -1  -4   8      713.82      725.29     10.33 o 
   0  -4   8      253.83      231.04      5.17 o 
   1  -4   8      371.46      362.48      7.91 o 
   2  -4   8       19.39       19.88      2.27 o 
   3  -4   8        6.22        6.72      3.47 o 
   4  -4   8        4.44        2.58      3.13 o 
   5  -4   8        1.47       -0.59      5.66 o 
   6  -4   8        8.99        8.75      5.47 o 
   7  -4   8        0.34       -1.96      6.63 o 
  -7  -3   8       12.35       24.47     10.56 o 
  -5  -3   8       38.95       49.78     10.56 o 
  -4  -3   8        0.19       -3.02      6.87 o 
  -3  -3   8      109.05      102.74      6.12 o 
  -2  -3   8        2.28        2.16      1.97 o 
  -1  -3   8     1138.61     1133.45     14.29 o 
   0  -3   8      873.56      916.30     10.94 o 
   1  -3   8       23.28       21.54      2.70 o 
   2  -3   8      126.19      123.02      7.43 o 
   3  -3   8       23.90       22.92      3.28 o 
   4  -3   8       26.74       18.03      4.15 o 
   5  -3   8       77.83       68.62      6.17 o 
   6  -3   8        2.50       -1.32      5.29 o 
   7  -3   8        0.83       -7.11      7.11 o 
  -5  -2   8      103.48      127.90     12.24 o 
  -4  -2   8      150.75      151.21      7.69 o 
  -3  -2   8       55.55       60.74      2.88 o 
  -2  -2   8      188.48      208.80      4.79 o 
  -1  -2   8       63.68       84.16      3.17 o 
   0  -2   8      364.91      376.11      5.99 o 
   1  -2   8       10.47       11.54      2.52 o 
   2  -2   8      130.47      131.29      4.09 o 
   3  -2   8       17.28       28.33      3.41 o 
   4  -2   8       29.42       16.01      4.18 o 
   5  -2   8       25.88       18.57      5.33 o 
   6  -2   8        3.44        1.71      6.64 o 
   7  -2   8        0.03        3.64      7.67 o 
  -6  -1   8       28.62       42.41     10.39 o 
  -5  -1   8       64.65       71.07     10.06 o 
  -4  -1   8       81.03      106.55      9.81 o 
  -3  -1   8      602.73      585.76      7.65 o 
  -2  -1   8      276.22      296.64      5.50 o 
  -1  -1   8      187.72      211.42      4.26 o 
   0  -1   8      360.43      359.09      5.85 o 
   1  -1   8      194.57      177.25      4.14 o 
   2  -1   8      116.03      122.36      3.80 o 
   3  -1   8        0.76        1.96      4.57 o 
   4  -1   8        1.08        6.97      7.41 o 
   5  -1   8        0.30       -2.37      5.09 o 
   6  -1   8        0.26        2.81      6.94 o 
   7  -1   8        0.44       -1.56      7.46 o 
  -6   0   8       43.36       63.03     10.90 o 
  -5   0   8      191.78      187.57     13.75 o 
  -4   0   8      101.28      105.52      8.88 o 
  -3   0   8      168.70      173.88      4.88 o 
  -2   0   8      645.91      610.42      8.98 o 
  -1   0   8        4.57        1.78      1.21 o 
   0   0   8      173.30      180.03      4.30 o 
   1   0   8     1276.00     1300.20     26.66 o 
   2   0   8      294.47      311.54      9.76 o 
   3   0   8       69.12       77.19      4.75 o 
   4   0   8        5.16        8.32      4.35 o 
   5   0   8        0.43       -0.67      6.14 o 
   6   0   8        3.96        0.05      7.63 o 
   7   0   8        0.63        1.85      8.30 o 
  -5   1   8       29.71       41.40      7.38 o 
  -4   1   8       27.06       21.29      6.20 o 
  -3   1   8      290.63      275.07      5.54 o 
  -2   1   8      278.74      261.95      4.85 o 
  -1   1   8      204.87      229.65      5.46 o 
   0   1   8      282.32      292.00      5.38 o 
   1   1   8      381.67      370.46     17.71 o 
   2   1   8        1.02        1.88      2.83 o 
   3   1   8      305.14      329.04     15.76 o 
   4   1   8       28.30       35.05      6.84 o 
   5   1   8        0.04        6.93      7.00 o 
   6   1   8        1.48       12.86      7.69 o 
  -5   2   8       87.30       81.13      8.55 o 
  -4   2   8      179.42      195.11     11.57 o 
  -3   2   8      303.27      306.61      6.99 o 
  -2   2   8       52.71       59.33      2.70 o 
  -1   2   8       25.23       22.61      2.36 o 
   0   2   8       16.63       11.97      2.29 o 
   1   2   8        1.03       -1.47      3.09 o 
   2   2   8      279.48      255.33      6.15 o 
   3   2   8        9.00        8.44      2.56 o 
   4   2   8       35.56       44.70      7.18 o 
   5   2   8        6.53        0.85      7.07 o 
   6   2   8        1.92       -3.39      8.03 o 
  -5   3   8       56.29       63.36      8.21 o 
  -4   3   8      220.74      232.32     12.57 o 
  -3   3   8       25.89       28.56      3.93 o 
  -2   3   8      205.05      213.30      4.62 o 
  -1   3   8      153.02      153.48      5.67 o 
   0   3   8       16.37       16.95      2.56 o 
   1   3   8        2.47        4.14      3.73 o 
   2   3   8       23.66       14.76      3.13 o 
   3   3   8        2.03        1.29      2.40 o 
   4   3   8       10.92        6.41      7.22 o 
   5   3   8        2.07        0.46      8.88 o 
   6   3   8        0.00       -1.97      8.70 o 
  -4   4   8      119.52      127.73     10.06 o 
  -3   4   8      132.44      128.15      6.64 o 
  -2   4   8       88.40       87.64      3.67 o 
  -1   4   8      379.31      391.66      6.74 o 
   0   4   8       57.29       66.85      4.67 o 
   1   4   8       14.62       15.47      3.79 o 
   2   4   8        0.16       -1.88      3.72 o 
   3   4   8        3.87       -0.27      4.16 o 
   4   4   8        1.71       -1.74      7.37 o 
   5   4   8        2.63       -4.17      8.64 o 
  -4   5   8       70.89       76.60      7.71 o 
  -3   5   8      216.77      205.34     12.07 o 
  -2   5   8      144.35      148.96     17.52 o 
  -1   5   8       42.95       45.08      3.95 o 
   0   5   8       78.60      107.35     22.29 o 
   1   5   8        0.01        1.11      5.24 o 
   2   5   8       21.30       31.31      6.27 o 
   3   5   8        0.14        1.47      4.12 o 
   4   5   8        0.05        3.88      9.05 o 
   5   5   8        0.38       -9.89     14.08 o 
  -4   6   8       57.31       55.82      8.55 o 
  -3   6   8       39.98       44.92      8.21 o 
  -2   6   8      103.89      104.04      7.63 o 
  -1   6   8        1.53        4.83      4.99 o 
   0   6   8       31.31       36.71      5.82 o 
   1   6   8        6.71       15.25      5.86 o 
   2   6   8        0.34        0.37      5.58 o 
   3   6   8        2.91        6.57     14.67 o 
   4   6   8        1.20       -3.18     14.42 o 
  -4   7   8        0.40       -7.54      7.54 o 
  -3   7   8       64.80       64.37      9.89 o 
  -2   7   8        7.27        9.89      8.55 o 
  -1   7   8        2.80        6.44      5.42 o 
   0   7   8       10.48        0.70      8.05 o 
   1   7   8        0.19        0.53     10.39 o 
   2   7   8        0.04       10.15      6.10 o 
   3   7   8        2.82        2.38     14.42 o 
   4   7   8        0.72       -2.85     13.91 o 
  -4   8   8        3.87       -0.67      8.88 o 
  -3   8   8       10.01       14.08      9.22 o 
  -2   8   8        4.62        6.37      9.89 o 
  -1   8   8       24.53       18.70      6.26 o 
   0   8   8        1.80        0.54      6.16 o 
   1   8   8        8.18        7.80      6.70 o 
   2   8   8        0.83        1.67      6.70 o 
   3   8   8        5.67       10.67      6.15 o 
  -4   9   8       33.05       34.03     10.39 o 
  -3   9   8        8.23       -0.84     10.22 o 
  -2   9   8       17.03        9.55     11.06 o 
  -1   9   8        0.12       -2.02      6.20 o 
   0   9   8        0.07       -6.73      6.73 o 
   1   9   8        0.09        0.90      7.21 o 
   2   9   8       14.35        0.46      6.93 o 
   3   9   8        1.30        4.04      6.55 o 
  -4  10   8       12.41       16.93     10.90 o 
  -3  10   8        1.20       -7.71     10.73 o 
  -2  10   8        0.71        1.17     11.90 o 
  -1  10   8        0.49      -11.06     11.90 o 
   0  10   8        0.80       -7.96      7.96 o 
   1  10   8        0.41        3.91     13.24 o 
   2  10   8        0.79       -1.84      7.09 o 
  -3  11   8        3.56        5.70     12.07 o 
  -2  11   8        1.67       -1.51     12.57 o 
  -1  11   8        0.13      -13.07     13.07 o 
   0  11   8        2.97       -0.08     11.48 o 
   1  11   8        0.21       -8.88      9.22 o 
  -2  12   8        1.39       -4.36     14.42 o 
  -1 -13   9       14.61        2.17      5.91 o 
   3 -13   9       44.46       46.10     12.57 o 
   4 -13   9       79.49       97.56     13.75 o 
  -2 -12   9       26.62       23.07      6.62 o 
  -1 -12   9       43.41       34.03      8.88 o 
   0 -12   9       13.04        0.84      7.04 o 
   3 -12   9       55.24       71.07     11.90 o 
   4 -12   9       19.09       27.99     10.22 o 
   5 -12   9        9.11        9.39      9.72 o 
  -3 -11   9       11.96       10.90      8.05 o 
  -2 -11   9       65.23       62.35     11.06 o 
  -1 -11   9       60.55       70.57      8.88 o 
   0 -11   9      123.03      119.51      9.22 o 
   2 -11   9       30.82       32.85      9.72 o 
   3 -11   9        2.03       -6.87      8.55 o 
   4 -11   9       42.60       65.88     11.23 o 
   5 -11   9       11.82       14.58      9.55 o 
   6 -11   9       53.52       56.66     11.06 o 
  -4 -10   9        4.66       -4.69      4.69 o 
  -3 -10   9       33.49       50.79      8.72 o 
  -2 -10   9       36.02       38.04      9.97 o 
  -1 -10   9      134.10      163.43     11.23 o 
   0 -10   9       70.61       66.21      7.88 o 
   1 -10   9       63.40       59.03      5.53 o 
   2 -10   9        0.21        1.01      7.88 o 
   3 -10   9        2.05       -8.05      8.05 o 
   4 -10   9       24.97       36.21      9.55 o 
   5 -10   9       33.20       33.69      9.89 o 
   6 -10   9        7.28       -1.84      8.88 o 
  -4  -9   9        0.91       10.73      4.53 o 
  -3  -9   9       24.02       24.48      5.66 o 
  -2  -9   9       73.31       79.12      9.22 o 
  -1  -9   9       96.69       92.86      8.72 o 
   0  -9   9      137.33      148.35      9.89 o 
   1  -9   9       28.36       24.19      4.52 o 
   2  -9   9      101.98       94.71     10.90 o 
   3  -9   9        1.80        5.87      8.05 o 
   4  -9   9       10.20       13.07      8.38 o 
   5  -9   9       48.76       56.99      9.72 o 
   6  -9   9        8.52        4.02      8.55 o 
  -3  -8   9       11.18       16.80      4.33 o 
  -2  -8   9       17.14       21.70      5.15 o 
  -1  -8   9      162.14      176.77      7.76 o 
   0  -8   9      391.84      407.05     22.55 o 
   1  -8   9      279.39      269.41     18.86 o 
   2  -8   9       26.93       32.18      8.05 o 
   3  -8   9        5.01        7.71      7.54 o 
   4  -8   9       10.24        5.70      7.71 o 
   5  -8   9       21.55       15.42      8.38 o 
   6  -8   9        6.12        9.39      8.72 o 
  -4  -7   9       29.56       25.31     10.22 o 
  -3  -7   9        0.06       -2.72      3.73 o 
  -2  -7   9      106.15      103.93      8.72 o 
  -1  -7   9       52.58       53.30      7.04 o 
   0  -7   9      346.66      367.63     10.35 o 
   1  -7   9      488.23      502.10     16.41 o 
   2  -7   9      208.34      206.85     12.74 o 
   3  -7   9        9.20        1.01      6.87 o 
   4  -7   9        1.14        4.36      7.21 o 
   5  -7   9       17.09       15.59      8.05 o 
   6  -7   9       18.22       13.91      8.55 o 
   7  -7   9        3.63       -0.67      8.38 o 
  -6  -6   9        0.37      -10.06     10.06 o 
  -5  -6   9       31.93       44.59     11.40 o 
  -4  -6   9       16.50       15.39     13.33 o 
  -3  -6   9       22.15       21.31      4.53 o 
  -2  -6   9       28.82       18.44      6.03 o 
  -1  -6   9      387.54      366.97     10.59 o 
   0  -6   9      449.79      453.35     14.67 o 
   1  -6   9      554.29      568.97     15.91 o 
   2  -6   9        3.45        3.81      2.43 o 
   3  -6   9      113.84      100.24     10.06 o 
   4  -6   9       19.14       23.47      7.71 o 
   5  -6   9        6.60        7.38      7.38 o 
   6  -6   9       32.56       19.28      8.55 o 
   7  -6   9        0.75       -5.36      8.38 o 
  -6  -5   9       13.28       -0.84      9.55 o 
  -4  -5   9       98.16      120.69     12.74 o 
  -3  -5   9       46.06       38.63      4.45 o 
  -2  -5   9       65.04       52.80      6.87 o 
  -1  -5   9        0.82       -0.92      5.45 o 
   0  -5   9       80.31       93.88     10.90 o 
   1  -5   9       74.02       79.23      4.24 o 
   2  -5   9      633.26      657.84     11.95 o 
   3  -5   9      832.24      825.41     16.86 o 
   4  -5   9        2.60        9.85      5.70 o 
   5  -5   9        0.89        1.16      6.23 o 
   6  -5   9        0.61        3.18      8.38 o 
   7  -5   9        7.99        6.87      8.72 o 
  -5  -4   9       17.37       30.34      9.22 o 
  -4  -4   9      139.88      159.41     12.91 o 
  -3  -4   9      174.39      177.61      5.68 o 
  -2  -4   9       12.49       20.71      4.78 o 
  -1  -4   9       17.35       11.65      2.62 o 
   0  -4   9       15.69       17.35      2.98 o 
   1  -4   9      745.49      751.93     11.44 o 
   2  -4   9      918.45      930.85     13.96 o 
   3  -4   9       26.24       26.61      3.82 o 
   4  -4   9      220.64      238.28     10.93 o 
   5  -4   9       15.53       29.96      6.57 o 
   6  -4   9       20.49       36.03      7.72 o 
   7  -4   9        8.76       -0.60      7.61 o 
  -5  -3   9       24.62       26.99      9.72 o 
  -4  -3   9       97.84      113.48     10.22 o 
  -3  -3   9       94.59       98.00      4.15 o 
  -2  -3   9      513.26      461.08     10.29 o 
  -1  -3   9        5.65        1.44      2.37 o 
   0  -3   9       21.03       29.18      2.55 o 
   1  -3   9      158.43      162.21      5.12 o 
   2  -3   9      218.34      224.58      5.65 o 
   3  -3   9      229.43      230.26      9.63 o 
   4  -3   9       16.75       35.10     10.84 o 
   5  -3   9       18.75       33.21     11.82 o 
   6  -3   9        0.33        3.31      7.33 o 
   7  -3   9        0.52       -4.88      7.66 o 
  -5  -2   9       28.85       24.14      9.05 o 
  -4  -2   9      117.98      131.08     10.73 o 
  -3  -2   9      124.72      135.79      6.28 o 
  -2  -2   9      120.02      100.62      5.68 o 
  -1  -2   9      217.77      200.15      4.61 o 
   0  -2   9        0.10       -1.57      2.13 o 
   1  -2   9        0.97        0.68      2.73 o 
   2  -2   9       11.81       11.78      2.27 o 
   3  -2   9       76.36       80.46     11.14 o 
   4  -2   9       62.90       60.79      7.10 o 
   5  -2   9        8.83        9.87      6.36 o 
   6  -2   9        0.22        2.12      7.49 o 
   7  -2   9        0.06       -9.05      9.05 o 
  -5  -1   9       11.80       11.73      7.88 o 
  -4  -1   9       61.42       62.36      8.72 o 
  -3  -1   9      702.71      689.03     10.86 o 
  -2  -1   9       45.00       40.71      2.50 o 
  -1  -1   9       21.73       14.97      1.85 o 
   0  -1   9      251.49      220.04      4.90 o 
   1  -1   9      175.03      171.13      4.27 o 
   2  -1   9        0.80        1.46      2.28 o 
   3  -1   9        8.13        8.54      5.33 o 
   4  -1   9        2.17        2.16      9.72 o 
   5  -1   9        0.72       -4.02      6.42 o 
   6  -1   9        3.14       -5.63      7.22 o 
  -5   0   9       19.18       30.17      8.38 o 
  -4   0   9        3.88       14.75      6.54 o 
  -3   0   9      192.09      203.17      4.62 o 
  -2   0   9      903.93      874.68     10.40 o 
  -1   0   9      132.82      130.06      4.55 o 
   0   0   9      132.81      127.62      4.03 o 
   1   0   9       51.43       57.99      4.11 o 
   2   0   9        2.75        7.72      3.22 o 
   3   0   9       20.63       12.14      5.76 o 
   4   0   9        7.14       12.66      6.57 o 
   5   0   9        1.99       -6.87      6.87 o 
   6   0   9        0.59       -4.51      7.92 o 
  -3   1   9       42.32       49.57      3.64 o 
  -2   1   9       74.24       74.98      3.81 o 
  -1   1   9      540.28      555.41      9.33 o 
   0   1   9      178.36      178.70      4.73 o 
   1   1   9       17.77       24.51      3.71 o 
   2   1   9       18.05       13.33      3.51 o 
   3   1   9        5.73        8.77      5.52 o 
   4   1   9        1.05       -6.29      6.29 o 
   5   1   9        0.36       -4.99      7.08 o 
   6   1   9        0.01       -8.06      8.06 o 
  -3   2   9        3.35       10.67      3.61 o 
  -2   2   9     1116.68     1118.87     16.30 o 
  -1   2   9       17.07       11.33      3.38 o 
   0   2   9       98.58       88.04      4.21 o 
   1   2   9       21.44       17.21      3.78 o 
   2   2   9       45.00       55.53      4.67 o 
   3   2   9       35.49       56.34      4.79 o 
   4   2   9       13.25        7.07      6.69 o 
   5   2   9        1.85       -7.13      7.13 o 
   6   2   9        1.35       -4.38     11.65 o 
  -3   3   9       17.08       15.25      5.87 o 
  -2   3   9        7.37       10.64      3.00 o 
  -1   3   9       21.34       20.63      3.29 o 
   0   3   9       19.68       10.90      5.30 o 
   1   3   9       14.52       18.84      3.94 o 
   2   3   9        0.06        5.96      3.95 o 
   3   3   9       41.41       27.23      3.01 o 
   4   3   9        2.44        0.14      7.45 o 
   5   3   9        0.62        6.18     10.64 o 
  -3   4   9       30.75       23.47      6.70 o 
  -2   4   9       43.55       40.08      3.71 o 
  -1   4   9      137.85      147.34      7.41 o 
   0   4   9        7.73       14.28      4.95 o 
   1   4   9       17.48       18.81      4.30 o 
   2   4   9        4.18        8.65      4.23 o 
   3   4   9        1.05        2.32      2.92 o 
   4   4   9        3.64       -6.14      7.57 o 
   5   4   9        0.60        6.37     16.43 o 
  -3   5   9        0.18       -3.18      6.70 o 
  -2   5   9       57.45       57.49      4.15 o 
  -1   5   9       31.05       30.65      5.63 o 
   0   5   9       56.52       53.17      9.64 o 
   1   5   9       14.84       21.96      5.74 o 
   2   5   9        2.77       -1.91      5.38 o 
   3   5   9        0.27        2.56      4.81 o 
   4   5   9        0.01        7.04     14.75 o 
  -3   6   9       17.96       14.42      8.38 o 
  -2   6   9       49.17       49.28     10.22 o 
  -1   6   9       24.17       22.92      8.88 o 
   0   6   9       31.84       28.23      6.07 o 
   1   6   9        6.01       -1.38      6.79 o 
   2   6   9        0.04        1.88      5.86 o 
   3   6   9        1.66       -0.25      5.10 o 
   4   6   9        0.01        8.55     14.42 o 
  -3   7   9       12.17       -1.34      9.22 o 
  -2   7   9        2.02        2.18      9.55 o 
  -1   7   9       12.32        9.28      5.89 o 
   0   7   9        5.13        2.35      5.86 o 
   1   7   9       26.09       27.81      7.16 o 
   2   7   9        9.72       15.31      6.57 o 
   3   7   9        0.80        3.97     13.24 o 
  -3   8   9        0.78        2.35      9.72 o 
  -2   8   9        0.09        3.02     10.39 o 
  -1   8   9        0.01       -0.21     11.23 o 
   0   8   9        5.22       -4.79      6.31 o 
   1   8   9       10.26       15.17      7.16 o 
   2   8   9        0.11       -2.93      6.67 o 
   3   8   9        5.83        0.38      6.30 o 
  -3   9   9        0.18       -2.18     10.39 o 
  -2   9   9       53.84       45.43     12.40 o 
  -1   9   9        0.14       -4.64     17.10 o 
   0   9   9        3.50       -7.25      7.25 o 
   1   9   9        0.08        1.82      7.33 o 
   2   9   9        3.85        8.06      7.36 o 
  -3  10   9       26.91       10.73     12.07 o 
  -2  10   9        0.07        2.18     12.74 o 
  -1  10   9        4.47        7.71     12.24 o 
   0  10   9        1.66        5.64      8.12 o 
   1  10   9        0.35        4.93      8.17 o 
  -3  11   9        4.76       -1.34     12.91 o 
  -2  11   9        0.35       -2.01     13.58 o 
  -1  11   9       13.01        5.53     14.92 o 
  -1 -13  10       48.75       43.49      6.93 o 
   4 -13  10        0.58      -10.39     10.39 o 
  -2 -12  10       13.49       11.40      7.21 o 
  -1 -12  10        0.74       -6.03      8.21 o 
   0 -12  10       88.11       93.87      9.72 o 
   3 -12  10       67.52       77.61     13.24 o 
   4 -12  10        5.22       23.80     11.06 o 
  -3 -11  10        6.57        2.35      8.05 o 
  -2 -11  10       12.70       13.16      6.25 o 
  -1 -11  10      103.53       84.98     10.22 o 
   0 -11  10       67.15       62.19      8.21 o 
   3 -11  10        6.43       -9.55      9.55 o 
   4 -11  10        2.36        1.84     10.06 o 
   5 -11  10        0.28        0.00      9.72 o 
  -3 -10  10       31.61       35.70      8.55 o 
  -2 -10  10        3.84       -2.05      5.58 o 
  -1 -10  10        2.56        5.53      7.21 o 
   0 -10  10       64.16       48.44      7.71 o 
   1 -10  10      180.45      192.60     10.56 o 
   2 -10  10       69.24       92.53     12.24 o 
   3 -10  10       49.73       53.64     10.90 o 
   4 -10  10       65.68       95.38     12.24 o 
   5 -10  10        0.22        3.02      9.22 o 
  -3  -9  10       19.88       13.07      7.71 o 
  -2  -9  10       24.12       30.84      8.55 o 
  -1  -9  10        1.86        2.85      7.21 o 
   0  -9  10        4.59       10.22      6.37 o 
   1  -9  10       44.59       42.44     11.90 o 
   2  -9  10      189.96      234.17     16.09 o 
   3  -9  10      262.31      260.65     16.76 o 
   4  -9  10       40.30       37.55     10.56 o 
   5  -9  10       11.30       13.24      9.22 o 
   6  -9  10        1.47        1.84      9.39 o 
  -3  -8  10       45.59       49.62      7.88 o 
  -2  -8  10       54.07       59.51      9.05 o 
  -1  -8  10        4.17        9.55      6.87 o 
   0  -8  10       10.86       11.23      6.37 o 
   1  -8  10       40.66       52.78      5.38 o 
   2  -8  10       46.23       60.18      9.89 o 
   3  -8  10      248.97      240.04     15.59 o 
   4  -8  10       62.67       50.29      9.89 o 
   5  -8  10        9.14       14.25      8.72 o 
   6  -8  10        0.20       10.90      9.39 o 
  -4  -7  10       15.27       21.79     10.39 o 
  -3  -7  10       37.65       49.71      6.00 o 
  -2  -7  10       90.73       85.99      8.88 o 
  -1  -7  10      122.18      107.61      9.05 o 
   0  -7  10        2.16        9.22      4.43 o 
   1  -7  10       65.27       77.23      5.42 o 
   2  -7  10      179.47      194.08      6.05 o 
   3  -7  10        6.87       10.06      8.21 o 
   4  -7  10       22.94       32.69      9.05 o 
   5  -7  10        8.06       -2.01      8.72 o 
   6  -7  10        2.93        3.52      9.22 o 
  -3  -6  10       31.02       16.64      5.95 o 
  -2  -6  10       37.23       41.40      7.38 o 
  -1  -6  10       57.64       41.24      7.04 o 
   0  -6  10       77.26       61.58      6.62 o 
   1  -6  10       54.12       34.33      4.06 o 
   2  -6  10       16.65       28.21      3.55 o 
   3  -6  10       75.87       62.36      9.55 o 
   4  -6  10        9.14       16.26      8.05 o 
   5  -6  10       15.19       25.31      8.88 o 
   6  -6  10        1.21        0.67      8.88 o 
  -6  -5  10        4.18       19.95     11.40 o 
  -4  -5  10       60.91       61.69     10.90 o 
  -3  -5  10       28.85       29.02      7.38 o 
  -2  -5  10      191.68      188.41     11.23 o 
  -1  -5  10      269.75      234.50     11.57 o 
   0  -5  10        5.49        5.92      7.21 o 
   1  -5  10        6.55       10.68      3.45 o 
   2  -5  10       74.76       69.31      9.46 o 
   3  -5  10      110.05       93.14      7.61 o 
   4  -5  10      135.95      148.33      9.46 o 
   5  -5  10       26.05       26.73      7.59 o 
   6  -5  10        6.18       13.07      9.89 o 
  -4  -4  10       26.77       30.34      9.05 o 
  -3  -4  10      152.65      162.19      5.73 o 
  -2  -4  10      219.93      221.76     11.40 o 
  -1  -4  10        6.35        9.22      5.53 o 
   0  -4  10      453.93      423.63     11.31 o 
   1  -4  10       13.67       17.94      3.35 o 
   2  -4  10       19.78       18.84      2.99 o 
   3  -4  10      238.91      226.10     13.28 o 
   4  -4  10        8.28       19.82      6.70 o 
   5  -4  10        4.44       -3.68      7.07 o 
   6  -4  10        0.73       -1.58      8.46 o 
  -5  -3  10        0.50        0.67      8.21 o 
  -4  -3  10       56.74       64.87      9.55 o 
  -3  -3  10       24.81       34.12      4.68 o 
  -2  -3  10       91.09      103.36      9.22 o 
  -1  -3  10      267.73      282.82      9.19 o 
   0  -3  10       53.62       55.28      4.31 o 
   1  -3  10       53.21       52.85      3.91 o 
   2  -3  10      107.13      108.16      4.04 o 
   3  -3  10       10.30        8.12      6.01 o 
   4  -3  10       40.53       52.13      7.57 o 
   5  -3  10       34.12       31.94      7.66 o 
   6  -3  10        4.43        4.32      8.16 o 
  -5  -2  10        3.05        0.34      7.88 o 
  -4  -2  10       25.12       27.66      8.05 o 
  -3  -2  10      133.58      137.23      5.04 o 
  -2  -2  10        2.94        5.33      2.87 o 
  -1  -2  10      349.16      331.03      7.91 o 
   0  -2  10        3.82        6.17      3.42 o 
   1  -2  10        1.11        1.05      2.31 o 
   2  -2  10        1.41        2.49      3.19 o 
   3  -2  10       72.36       75.67      7.29 o 
   4  -2  10       35.71       25.60      6.96 o 
   5  -2  10        0.15        6.17      7.04 o 
   6  -2  10       11.13       16.13      8.09 o 
  -4  -1  10       44.20       47.44      8.21 o 
  -3  -1  10       20.96       28.33      4.15 o 
  -2  -1  10      171.25      184.65      4.84 o 
  -1  -1  10       73.00       79.31      3.41 o 
   0  -1  10      175.16      167.36      6.37 o 
   1  -1  10        5.64        3.54      3.42 o 
   2  -1  10        3.65        2.42      3.47 o 
   3  -1  10        1.37        4.02      6.10 o 
   4  -1  10        0.17       -1.67      6.63 o 
   5  -1  10        9.04        3.49      7.53 o 
   6  -1  10        0.70        1.50      8.45 o 
  -3   0  10        6.27        7.05      2.85 o 
  -2   0  10      100.78      109.56      4.63 o 
  -1   0  10       41.76       48.12      5.01 o 
   0   0  10      195.79      194.97      6.86 o 
   1   0  10      166.42      160.09      6.23 o 
   2   0  10       64.31       72.29      4.71 o 
   3   0  10       31.56       28.57      6.91 o 
   4   0  10        1.83        3.18     10.64 o 
   5   0  10        0.29       -3.33      7.28 o 
   6   0  10        0.86       -7.97      7.97 o 
  -3   1  10        0.89        4.36      3.02 o 
  -2   1  10       75.16       88.53      6.83 o 
  -1   1  10       53.14       62.37     16.09 o 
   0   1  10      128.29      145.65      6.13 o 
   1   1  10       48.07       46.66      4.69 o 
   2   1  10       21.54       29.78      4.14 o 
   3   1  10        3.27        3.08      6.42 o 
   4   1  10        0.08        0.89      7.16 o 
   5   1  10        4.60        8.29      7.92 o 
  -3   2  10        6.38       13.24      5.87 o 
  -2   2  10       20.21       14.88      3.32 o 
  -1   2  10       14.71       14.71      4.75 o 
   0   2  10      203.31      206.99      8.81 o 
   1   2  10      112.01      103.80      7.99 o 
   2   2  10        0.19        7.21      4.66 o 
   3   2  10        0.35       -0.03      2.99 o 
   4   2  10       20.66       25.77     10.81 o 
   5   2  10        0.02       -3.66      8.24 o 
  -3   3  10      124.90      117.00      9.55 o 
  -2   3  10       89.83       78.69      4.64 o 
  -1   3  10      405.60      414.17     11.93 o 
   0   3  10       99.52      112.38      8.63 o 
   1   3  10       25.12       19.10      5.62 o 
   2   3  10        8.16       10.20      8.30 o 
   3   3  10       55.96       47.97      3.41 o 
   4   3  10        0.03       -4.60      8.22 o 
   5   3  10        1.42      -13.75     13.75 o 
  -3   4  10       37.55       26.99      7.54 o 
  -2   4  10        0.99        2.46      4.84 o 
  -1   4  10      196.01      187.82      8.94 o 
   0   4  10        3.16       -1.76      5.12 o 
   1   4  10        7.72       11.25      5.66 o 
   2   4  10       59.89       55.20      6.51 o 
   3   4  10        0.87       -2.74     10.06 o 
   4   4  10        2.65        1.68     13.91 o 
  -3   5  10       83.62       80.12      9.89 o 
  -2   5  10        0.59        0.90      5.28 o 
  -1   5  10       69.63       86.29      7.17 o 
   0   5  10        2.86       -2.18      5.75 o 
   1   5  10       11.43       12.03      5.99 o 
   2   5  10        0.70       -3.54     12.99 o 
   3   5  10        3.21        3.46      5.53 o 
   4   5  10        1.02       -0.84     14.42 o 
  -3   6  10       40.79       46.93      9.89 o 
  -2   6  10       39.11       24.14      9.89 o 
  -1   6  10        0.63        3.22      6.00 o 
   0   6  10       12.65       20.12      6.66 o 
   1   6  10        0.46        7.55      7.38 o 
   2   6  10       10.46        7.59      6.10 o 
   3   6  10        0.85        3.25      5.50 o 
  -3   7  10        3.53        0.67      9.72 o 
  -2   7  10       17.76       31.35     11.57 o 
  -1   7  10        0.08        8.33     10.06 o 
   0   7  10       15.52       13.22      7.22 o 
   1   7  10        1.64        3.69      6.98 o 
   2   7  10        0.00       -1.40      6.29 o 
   3   7  10        0.64       -1.96      5.95 o 
  -3   8  10        0.80       -4.53     10.73 o 
  -2   8  10       10.90       -3.35     10.73 o 
  -1   8  10        0.81        2.54      7.09 o 
   0   8  10        0.05        9.07      7.53 o 
   1   8  10        0.27        1.18      6.90 o 
   2   8  10        0.41       -3.22      7.08 o 
  -3   9  10        3.53       -3.35     11.40 o 
  -2   9  10        5.56        1.51     12.74 o 
  -1   9  10        0.49      -12.74     12.74 o 
   0   9  10        0.36       -5.79     11.65 o 
   1   9  10        1.16        2.99      7.60 o 
  -3  10  10        0.07       -6.20     12.40 o 
  -2  10  10        0.11      -12.74     12.74 o 
  -1  10  10        9.01       14.92     14.75 o 
  -1 -12  11        0.19       -4.53      8.21 o 
   0 -12  11        0.83       -0.34      7.71 o 
   4 -12  11       32.93       46.43     12.74 o 
  -2 -11  11        0.78        0.49      5.91 o 
  -1 -11  11        9.03       -0.17      8.21 o 
   0 -11  11       36.08       50.12      8.55 o 
   3 -11  11       59.24       60.18     11.90 o 
   4 -11  11       42.82       56.66     12.24 o 
  -3 -10  11       15.68       14.92      8.05 o 
  -2 -10  11       31.95       41.40      9.55 o 
  -1 -10  11       81.19       85.66     10.39 o 
   0 -10  11        2.23        4.86      6.70 o 
   1 -10  11       14.76        9.55      6.03 o 
   3 -10  11       27.94       37.04     11.40 o 
   4 -10  11        0.81       -9.55      9.55 o 
   5 -10  11       32.20       34.20     11.06 o 
  -3  -9  11       23.56       32.52      8.55 o 
  -2  -9  11      102.11      106.78     11.06 o 
  -1  -9  11       17.61       23.13      7.88 o 
   0  -9  11      139.21      135.10      9.89 o 
   1  -9  11       15.21       15.59      5.70 o 
   2  -9  11        0.11       -3.69      9.39 o 
   3  -9  11        1.94       -2.85      8.72 o 
   4  -9  11       26.35       17.10     10.22 o 
   5  -9  11       30.53       40.23     10.90 o 
  -3  -8  11       90.21       93.03      9.22 o 
  -2  -8  11       98.34      110.30     10.22 o 
  -1  -8  11      133.56      124.21     10.39 o 
   0  -8  11       43.46       37.72      7.38 o 
   1  -8  11       80.77       68.05      7.04 o 
   2  -8  11        1.86        4.36      8.72 o 
   3  -8  11        3.90        9.22      9.22 o 
   4  -8  11       37.65       50.12     10.73 o 
   5  -8  11        0.30       10.22     10.06 o 
  -3  -7  11       37.34       38.06     16.93 o 
  -2  -7  11       85.16       87.50      9.72 o 
  -1  -7  11      100.92      119.51      9.39 o 
   0  -7  11       99.65       94.20      8.21 o 
   1  -7  11       36.65       29.22      5.45 o 
   2  -7  11        3.55        6.47      3.07 o 
   3  -7  11        1.55       10.56      9.05 o 
   4  -7  11        3.15        4.86      9.22 o 
   5  -7  11        1.08        6.87      9.22 o 
   6  -7  11        0.11       -4.36      9.72 o 
  -3  -6  11        2.38       -6.70      8.21 o 
  -2  -6  11       38.08       44.08      8.21 o 
  -1  -6  11       94.67       98.06      9.22 o 
   0  -6  11      108.01      111.64      8.88 o 
   1  -6  11       58.50       49.87      7.79 o 
   2  -6  11       30.32       32.90     10.39 o 
   3  -6  11       10.28        6.37      7.88 o 
   4  -6  11       16.54       15.76      9.39 o 
   5  -6  11        0.62       -8.05      8.72 o 
   6  -6  11        1.84       -4.02      9.72 o 
  -3  -5  11       19.69        9.22      8.05 o 
  -2  -5  11       32.91       33.52      7.71 o 
  -1  -5  11       41.50       47.60      7.54 o 
   0  -5  11      142.05      121.53      8.55 o 
   1  -5  11       82.26       80.63      9.39 o 
   2  -5  11      114.10      103.84      5.50 o 
   3  -5  11        2.97       -1.58      9.30 o 
   4  -5  11        1.18       -0.06      9.05 o 
   5  -5  11        0.20       -7.20      7.20 o 
   6  -5  11        0.58       -1.01      9.55 o 
  -3  -4  11       16.23       22.29      7.71 o 
  -2  -4  11        8.47        9.29      9.30 o 
  -1  -4  11      207.62      226.46     11.90 o 
   0  -4  11      168.32      166.28     10.06 o 
   1  -4  11       45.75       54.02      4.36 o 
   2  -4  11        0.88        4.16      3.08 o 
   3  -4  11       72.67       74.00      8.21 o 
   4  -4  11       13.54        9.57      7.08 o 
   5  -4  11       27.15       10.55      8.88 o 
   6  -4  11        0.54       13.66      8.99 o 
  -2  -3  11        0.51        5.60      4.20 o 
  -1  -3  11       27.27       33.69      6.70 o 
   0  -3  11        8.09        5.52      3.91 o 
   1  -3  11      379.98      391.34     12.12 o 
   2  -3  11      126.51      114.96      8.94 o 
   3  -3  11       23.23       38.92      6.93 o 
   4  -3  11      141.52      122.80      9.82 o 
   5  -3  11       20.53       20.44      8.61 o 
   6  -3  11        2.71       -4.45      8.52 o 
  -3  -2  11        6.35        6.20      4.53 o 
  -2  -2  11      112.87       95.21      8.55 o 
  -1  -2  11        2.43       -0.58      4.53 o 
   0  -2  11      102.86      111.20      5.72 o 
   1  -2  11        0.79        1.91      5.00 o 
   2  -2  11       58.92       62.39      4.53 o 
   3  -2  11        1.75        6.32      6.76 o 
   4  -2  11       64.38       74.68      8.99 o 
   5  -2  11        3.05        8.34      9.97 o 
   6  -2  11        3.65        7.88     10.22 o 
  -3  -1  11      111.20      106.94      6.37 o 
  -2  -1  11       18.22       14.68      4.67 o 
  -1  -1  11       57.95       52.39      5.67 o 
   0  -1  11       40.37       35.44      5.35 o 
   1  -1  11        3.55        2.98      3.90 o 
   2  -1  11        9.66        6.96      3.85 o 
   3  -1  11       12.57        6.39      6.64 o 
   4  -1  11       36.57       40.54      8.09 o 
   5  -1  11       16.81       25.15      8.46 o 
  -3   0  11      161.68      161.92      7.71 o 
  -2   0  11      151.34      135.29      6.93 o 
  -1   0  11        0.58       -1.70      4.47 o 
   0   0  11        8.13        6.37      4.71 o 
   1   0  11        2.95       -0.30      3.80 o 
   2   0  11       12.04        6.51      3.94 o 
   3   0  11       30.67       18.78      6.94 o 
   4   0  11        2.13       -6.68      6.68 o 
   5   0  11        0.08       -3.53      8.40 o 
  -3   1  11        1.13       -3.35      3.35 o 
  -2   1  11       24.22       24.84      5.09 o 
  -1   1  11       67.84       61.94     11.99 o 
   0   1  11       12.72       15.04      5.31 o 
   1   1  11        2.63       13.08      7.38 o 
   2   1  11        0.05       -2.41      4.11 o 
   3   1  11        9.62        8.76      6.76 o 
   4   1  11        1.24       -4.96      7.69 o 
   5   1  11        0.20       -4.27      8.77 o 
  -2   2  11       18.85       23.00      5.25 o 
  -1   2  11        3.62       -1.59      5.02 o 
   0   2  11       42.96       43.52      6.05 o 
   1   2  11        0.44       -3.84      5.28 o 
   2   2  11       14.46       27.08      6.62 o 
   3   2  11        0.03       -1.79      5.62 o 
   4   2  11        2.05        2.35     14.08 o 
  -2   3  11       17.93       11.15      5.31 o 
  -1   3  11      165.38      165.37     13.07 o 
   0   3  11        2.32        2.94      5.67 o 
   1   3  11       13.59        6.84      5.67 o 
   2   3  11        3.66        7.60      5.47 o 
   3   3  11        5.16       11.68      4.32 o 
   4   3  11        3.35       -8.38     14.92 o 
  -2   4  11       20.90       18.94      9.39 o 
  -1   4  11        1.76        0.99      5.60 o 
   0   4  11       76.60       54.38      7.04 o 
   1   4  11       82.12       96.58      8.05 o 
   2   4  11        1.10       -6.74     10.14 o 
   3   4  11        0.36       -4.12      5.87 o 
   4   4  11       13.50        4.69     14.75 o 
  -2   5  11        0.90        3.86      9.39 o 
  -1   5  11        4.85        1.93      5.82 o 
   0   5  11       67.11       59.97      7.50 o 
   1   5  11       24.88       12.07      6.48 o 
   2   5  11        0.36       -3.80      5.97 o 
   3   5  11        2.28        9.57      5.37 o 
  -2   6  11        2.01       -4.69     10.22 o 
  -1   6  11       10.01        1.48      6.44 o 
   0   6  11        3.07        1.88      6.70 o 
   1   6  11        0.50       -6.62      6.62 o 
   2   6  11        0.28        0.14      6.31 o 
   3   6  11        1.78        5.03      6.03 o 
  -2   7  11        4.95       -1.84     10.56 o 
  -1   7  11        8.11        0.94      6.92 o 
   0   7  11        1.69        8.87      9.14 o 
   1   7  11        3.15        0.33      7.39 o 
   2   7  11        0.38        1.03      6.95 o 
  -2   8  11        3.10       -1.34     12.24 o 
  -1   8  11        0.30        0.56      7.38 o 
   0   8  11        2.49       -7.21      7.21 o 
   1   8  11        1.36       -1.65      7.53 o 
  -2   9  11        0.05       -0.84     13.58 o 
  -1   9  11        3.01       -9.55     13.41 o 
  -1 -11  12       14.26        2.18      8.38 o 
   0 -11  12        7.96        5.20      7.54 o 
   1 -11  12       16.81       12.57      6.20 o 
  -2 -10  12        5.06        5.03      9.55 o 
  -1 -10  12        0.76       -7.54      7.54 o 
   0 -10  12      107.81      118.68     10.06 o 
   1 -10  12       53.06       65.88      7.38 o 
   4 -10  12        8.94       20.45     11.40 o 
  -3  -9  12        9.41        1.17      7.88 o 
  -2  -9  12        3.08        1.84      8.38 o 
  -1  -9  12       31.23       39.89      8.72 o 
   0  -9  12       66.68       59.00      8.88 o 
   1  -9  12       10.12        6.20      6.03 o 
   3  -9  12        8.83        2.18     10.73 o 
   4  -9  12        0.51       -6.20      9.89 o 
   5  -9  12        1.31      -10.56     10.56 o 
  -3  -8  12        0.63        5.03      7.21 o 
  -2  -8  12        0.04       13.91      8.38 o 
  -1  -8  12       50.02       55.65      9.22 o 
   0  -8  12       11.63       18.27      7.21 o 
   1  -8  12      155.97      175.84     10.39 o 
   3  -8  12       18.39       45.43     11.40 o 
   4  -8  12       16.26       15.42      9.55 o 
   5  -8  12       11.32       20.28     10.90 o 
  -3  -7  12        6.34        6.20      7.38 o 
  -2  -7  12        0.47        0.84      7.54 o 
  -1  -7  12        0.91       -1.68      6.87 o 
   0  -7  12       80.59       99.90      9.05 o 
   1  -7  12       45.77       59.51      7.21 o 
   2  -7  12      100.06      104.09      5.20 o 
   3  -7  12       14.26       21.29     10.56 o 
   4  -7  12        3.22        8.88     10.22 o 
   5  -7  12        1.39        3.18     10.22 o 
  -2  -6  12        9.59       22.13      8.55 o 
  -1  -6  12       23.81       11.06      7.04 o 
   0  -6  12        0.96        3.86      6.54 o 
   1  -6  12       59.67       58.67      7.21 o 
   2  -6  12       59.19       55.48      4.69 o 
   3  -6  12       58.73       71.91     11.73 o 
   4  -6  12        7.59       12.24      9.89 o 
   5  -6  12        8.90       20.62     10.73 o 
  -2  -5  12       34.20       35.70      8.38 o 
  -1  -5  12       15.78       10.39      7.04 o 
   0  -5  12        7.72       11.73      6.70 o 
   1  -5  12        4.48        9.22      5.87 o 
   2  -5  12       17.81       20.44      4.23 o 
   3  -5  12       30.45       18.27      8.88 o 
   4  -5  12       12.26       17.50      7.72 o 
   5  -5  12       14.92        0.60      9.30 o 
  -2  -4  12       63.86       65.71      8.88 o 
  -1  -4  12       45.33       24.98      7.38 o 
   0  -4  12       26.61       19.44      6.54 o 
   1  -4  12       39.40       38.30      5.48 o 
   2  -4  12       10.96       15.44      4.02 o 
   3  -4  12        7.59       12.13      9.72 o 
   4  -4  12        2.05        9.04     10.90 o 
   5  -4  12        1.82        4.26     11.73 o 
  -2  -3  12       20.63       26.82      7.54 o 
  -1  -3  12       14.23       17.60      7.38 o 
   0  -3  12       14.73       14.97      5.47 o 
   1  -3  12       46.73       37.49      5.76 o 
   2  -3  12        0.80        1.93      4.68 o 
   3  -3  12        2.31        8.53      7.45 o 
   4  -3  12       45.11       42.35      8.18 o 
   5  -3  12        1.75       -5.87      8.34 o 
  -2  -2  12       58.82       60.01      8.38 o 
  -1  -2  12       13.95       16.54     11.40 o 
   0  -2  12       73.57       67.43      6.60 o 
   1  -2  12       69.96       76.21      6.57 o 
   2  -2  12        2.97       -0.66      4.54 o 
   3  -2  12       11.58       -0.86      8.80 o 
   4  -2  12        0.53       -0.19      7.31 o 
   5  -2  12       10.26        0.56      8.74 o 
  -2  -1  12       17.39       18.07      5.15 o 
  -1  -1  12      111.43      113.87      7.20 o 
   0  -1  12       32.01       24.08      5.58 o 
   1  -1  12       17.16        4.75     11.48 o 
   2  -1  12        7.83       12.12      4.95 o 
   3  -1  12        1.17       -6.12      6.85 o 
   4  -1  12       12.68        9.35      8.05 o 
   5  -1  12       44.45       23.25      9.30 o 
  -3   0  12       36.57       39.39      5.36 o 
  -2   0  12       42.52       47.64      5.91 o 
  -1   0  12        4.47        1.92      5.35 o 
   0   0  12        4.08       -1.32      5.20 o 
   1   0  12       11.80       13.66      5.63 o 
   2   0  12        1.46       -4.69     13.91 o 
   3   0  12        0.51       -2.35     11.90 o 
   4   0  12        2.24        3.02     13.07 o 
  -3   1  12        0.14        4.69      4.19 o 
  -2   1  12       18.98       31.24      5.98 o 
  -1   1  12       11.95       14.05      5.35 o 
   0   1  12       12.65       12.90      5.84 o 
   1   1  12        8.48        9.95      5.76 o 
   2   1  12        8.51        9.23      5.48 o 
   3   1  12        0.01       -4.86     12.74 o 
   4   1  12        0.16      -10.39     14.08 o 
  -2   2  12        1.97       -3.12      6.20 o 
  -1   2  12        0.19        4.09      5.47 o 
   0   2  12       51.88       56.61      7.15 o 
   1   2  12        0.09        6.53      5.94 o 
   2   2  12        1.19       -3.75      5.48 o 
   3   2  12        0.01        7.38     14.08 o 
   4   2  12        2.38        6.37     14.25 o 
  -2   3  12       23.81       36.37      9.89 o 
  -1   3  12        6.63        6.21      6.00 o 
   0   3  12        0.23        4.98      5.89 o 
   1   3  12       36.47       13.90      9.14 o 
   2   3  12        1.03       -1.79      9.97 o 
   3   3  12        0.14        9.72     13.75 o 
  -2   4  12        2.77       -8.72      8.72 o 
  -1   4  12       15.16       10.33      6.36 o 
   0   4  12       50.61       39.26      7.07 o 
   1   4  12        6.48        5.26      6.42 o 
   2   4  12        0.05        0.37      8.72 o 
   3   4  12        0.41        0.39      6.96 o 
  -2   5  12        0.46       -9.72      9.72 o 
  -1   5  12       12.35        6.65      6.68 o 
   0   5  12       29.64       26.89      7.68 o 
   1   5  12        1.55       10.25      7.21 o 
   2   5  12       15.00       15.44      6.88 o 
  -2   6  12        4.78       -8.05     11.23 o 
  -1   6  12        7.57       12.15      8.63 o 
   0   6  12        0.09       -2.29      7.07 o 
   1   6  12       19.18       -2.89      7.22 o 
  -2   7  12        0.47       11.40     11.57 o 
  -1   7  12        5.77       -2.71      7.29 o 
   0   7  12        7.97       -1.38     14.58 o 
   1   7  12        3.85       -8.88      8.88 o 
  -2   8  12        2.08       -4.69     13.24 o 
  -1   8  12        0.58      -12.57     12.57 o 
  -1 -10  13        0.18       -4.36      8.72 o 
   0 -10  13        6.71       -3.35      7.71 o 
   1 -10  13        0.90        4.19      6.20 o 
  -2  -9  13       97.64       86.83     12.07 o 
  -1  -9  13       77.43       83.98     10.90 o 
   0  -9  13       20.23       11.73      7.71 o 
   1  -9  13       33.93       49.45      7.38 o 
  -3  -8  13      168.64      166.45     11.40 o 
  -2  -8  13       25.69       20.79      9.05 o 
  -1  -8  13       24.15       26.32      8.88 o 
   0  -8  13        0.33       13.24      8.05 o 
   1  -8  13       29.83       12.24      6.70 o 
   4  -8  13        0.25        7.21     10.90 o 
  -3  -7  13       11.41       28.66      8.05 o 
  -2  -7  13       47.35       72.25     10.39 o 
  -1  -7  13       16.16       15.59      8.72 o 
   0  -7  13       15.47       17.43      7.54 o 
   1  -7  13       44.62       32.69      7.04 o 
   4  -7  13        4.64       11.06     11.40 o 
  -2  -6  13        8.79       14.92      9.05 o 
  -1  -6  13       39.84       42.07      8.55 o 
   0  -6  13       61.30       66.55      8.88 o 
   1  -6  13        6.13       -0.17      6.20 o 
   2  -6  13       11.41       19.11      4.36 o 
   4  -6  13        0.31       18.27     11.57 o 
  -2  -5  13       13.73       26.15      8.72 o 
  -1  -5  13       34.85       20.45      8.21 o 
   0  -5  13        9.23       13.41      7.38 o 
   1  -5  13        6.66       16.09      7.04 o 
   2  -5  13        0.49       -0.84      4.69 o 
   4  -5  13        2.70      -10.22     10.22 o 
  -2  -4  13       32.66       29.00      8.55 o 
  -1  -4  13       31.45       39.06      9.22 o 
   0  -4  13        3.49       -0.34      7.04 o 
   1  -4  13       19.88        7.88      6.37 o 
   2  -4  13        0.77        2.52      4.75 o 
   3  -4  13        0.08       -0.17     11.57 o 
   4  -4  13        0.36       -3.40      9.22 o 
  -2  -3  13        3.37       11.06      8.05 o 
  -1  -3  13        2.15       17.77      7.54 o 
   0  -3  13       23.48       31.73      6.23 o 
   1  -3  13       15.30       22.42      5.70 o 
   2  -3  13        2.50        1.37      4.88 o 
   3  -3  13        0.17        6.54     11.90 o 
   4  -3  13        0.85        6.22     10.06 o 
  -2  -2  13        1.71       -7.38      7.38 o 
  -1  -2  13       15.93       27.71      6.18 o 
   0  -2  13        3.88        6.89      5.82 o 
   1  -2  13        2.60       -1.20      5.83 o 
   2  -2  13       39.48       42.35      5.85 o 
   3  -2  13        5.25       -0.67     11.73 o 
   4  -2  13        0.00        5.53     14.92 o 
  -2  -1  13        0.08        6.37      7.38 o 
  -1  -1  13       43.79       47.66      7.88 o 
   0  -1  13       43.10       43.93      6.73 o 
   1  -1  13       71.02       73.98      7.38 o 
   2  -1  13        1.34       -1.17      5.11 o 
   3  -1  13        0.65        3.18     12.07 o 
   4  -1  13        9.25       10.56     15.25 o 
  -2   0  13        0.09        0.00      7.38 o 
  -1   0  13        1.43       -3.09      5.68 o 
   0   0  13       39.72       48.65     12.40 o 
   1   0  13       11.32       -0.91      5.91 o 
   2   0  13        0.99        0.89      5.40 o 
   3   0  13        0.67        1.68     12.57 o 
   4   0  13        1.91       -5.87     13.75 o 
  -2   1  13        0.78        2.18      7.38 o 
  -1   1  13        4.49       10.40      5.87 o 
   0   1  13        0.30       -2.87      6.08 o 
   1   1  13        3.25        5.37      6.22 o 
   2   1  13       23.58       30.23      6.38 o 
   3   1  13        0.03      -10.39     14.08 o 
  -1   2  13       11.54        9.04      6.39 o 
   0   2  13        0.03       -5.01      6.12 o 
   1   2  13        0.04        2.26      6.27 o 
   2   2  13        1.61        4.28      6.12 o 
   3   2  13        4.89       -1.68     14.75 o 
  -1   3  13        8.79        4.98      6.48 o 
   0   3  13        7.51        6.91      6.67 o 
   1   3  13       21.35       26.26     12.24 o 
   2   3  13        0.06       -5.03      6.25 o 
  -1   4  13        0.90       -5.02      8.80 o 
   0   4  13       11.27       16.60      7.16 o 
   1   4  13        2.55        2.67      7.33 o 
   2   4  13        3.27       11.09      6.73 o 
  -1   5  13        5.04        9.74      7.61 o 
   0   5  13        1.09        2.59      9.55 o 
   1   5  13        2.14      -10.11     10.73 o 
  -1   6  13        1.70        3.56      7.75 o 
   0   6  13        0.96       -7.60      7.60 o 
  -1  -9  14        4.16        6.54      9.05 o 
   0  -9  14        6.13        6.54      8.21 o 
   1  -9  14        7.37        4.86      6.70 o 
  -2  -8  14        0.22        3.02      9.89 o 
  -1  -8  14       45.07       45.59      9.89 o 
   0  -8  14       60.99       87.67     10.39 o 
   1  -8  14        1.16       -2.68      6.37 o 
  -2  -7  14      115.32      152.54     13.58 o 
  -1  -7  14        0.90       -3.86      8.38 o 
   0  -7  14        8.71        7.88      7.88 o 
   1  -7  14        5.59        5.87      6.70 o 
  -2  -6  14       14.29        6.37      9.55 o 
  -1  -6  14       29.44       46.10     10.06 o 
   0  -6  14        8.23        3.02      7.88 o 
   1  -6  14       93.58      107.95      9.22 o 
  -2  -5  14        0.53       17.43      9.55 o 
  -1  -5  14        0.77       11.57      8.88 o 
   0  -5  14       45.01       59.51      9.22 o 
   1  -5  14       41.42       52.13      8.21 o 
   2  -5  14       12.25        4.86      4.86 o 
  -2  -4  14        3.89       -0.50      9.22 o 
  -1  -4  14        0.40        0.17      8.55 o 
   0  -4  14        8.95        6.54      8.05 o 
   1  -4  14        3.20       -1.34      7.04 o 
   2  -4  14        7.44       13.73      5.09 o 
   3  -4  14        0.32       14.58     14.58 o 
  -2  -3  14       19.95        9.55      8.72 o 
  -1  -3  14       11.10       18.94      8.55 o 
   0  -3  14       12.97        3.18      7.38 o 
   1  -3  14        1.44        0.43      5.97 o 
   2  -3  14        0.37       -5.88      6.20 o 
   3  -3  14       11.53       24.98     13.75 o 
  -2  -2  14       25.17       35.54      9.39 o 
  -1  -2  14       11.31       11.57      8.21 o 
   0  -2  14       29.17       15.78      6.72 o 
   1  -2  14        0.23       11.97      7.96 o 
   2  -2  14        1.78       -0.93      5.33 o 
   3  -2  14        0.78       -3.52     14.42 o 
  -2  -1  14       18.05       21.96      8.88 o 
  -1  -1  14       24.63       31.85      7.01 o 
   0  -1  14        0.17        0.12      6.51 o 
   1  -1  14        4.50       -1.89      6.44 o 
   2  -1  14        1.02        0.47      5.50 o 
   3  -1  14        5.48        7.38     14.75 o 
  -2   0  14       24.99       42.58      9.72 o 
  -1   0  14        0.16       -3.45      6.16 o 
   0   0  14        1.47       -2.34      6.60 o 
   1   0  14        1.16       -6.17      6.17 o 
   2   0  14        7.68        2.39      8.55 o 
   3   0  14        8.76       11.23     15.76 o 
  -1   1  14        0.67       -6.23      6.36 o 
   0   1  14        0.56        1.13      6.76 o 
   1   1  14        1.54       -2.99      6.76 o 
   2   1  14        9.25       12.01      6.52 o 
  -1   2  14        0.46        5.13      9.64 o 
   0   2  14        0.41       -5.77      6.60 o 
   1   2  14        0.82        2.49      6.75 o 
   2   2  14        4.35        8.66      6.65 o 
  -1   3  14        0.12        6.69      7.23 o 
   0   3  14        0.21        5.33      7.52 o 
   1   3  14        0.11       -2.52      7.03 o 
  -1   4  14        0.40        5.09      7.73 o 
   0   4  14        0.02       -3.77      7.71 o 
  -1  -7  15        6.60        7.54      9.55 o 
   0  -7  15        1.02       -7.38      7.38 o 
   1  -7  15        2.35        8.88      7.04 o 
  -1  -6  15        1.32       11.23      9.39 o 
   0  -6  15       23.45       23.97      8.72 o 
   1  -6  15       14.34        7.71      7.38 o 
  -2  -5  15       21.01       18.61     10.56 o 
  -1  -5  15       53.80       59.67     10.73 o 
   0  -5  15        2.90        2.85      8.21 o 
   1  -5  15        2.01        0.17      7.04 o 
  -2  -4  15        2.16        4.69      9.55 o 
  -1  -4  15        1.09        3.02      9.22 o 
   0  -4  15        3.93       -1.17      8.05 o 
   1  -4  15       11.13        7.88      7.71 o 
   2  -4  15        0.44        2.68      5.03 o 
  -2  -3  15        7.89       -3.18      9.72 o 
  -1  -3  15        1.20       11.23      9.39 o 
   0  -3  15        0.26        0.84      8.38 o 
   1  -3  15        0.31        8.02      6.64 o 
   2  -3  15        0.67       -2.91      5.15 o 
  -2  -2  15        0.63        4.53      9.39 o 
  -1  -2  15        0.52        0.67      8.55 o 
   0  -2  15        2.58        1.13      6.91 o 
   1  -2  15        2.93        3.31      6.66 o 
   2  -2  15        0.77        0.97     13.24 o 
  -1  -1  15        3.00       12.24      9.22 o 
   0  -1  15        3.96        9.95      7.15 o 
   1  -1  15        0.39        1.83      6.80 o 
   2  -1  15        2.11       -5.84      5.84 o 
  -1   0  15        9.22       21.62     10.06 o 
   0   0  15        8.12       14.50      7.72 o 
   1   0  15        0.94        6.38      6.80 o 
  -1   1  15        5.86       20.45      9.55 o 
   0   1  15        0.42        2.92      7.36 o 
   1   1  15        6.88       -3.86      6.94 o 
  -1   2  15        1.41       -8.21      9.05 o 
   0   2  15        5.76       -7.32      7.32 o 
                                                 
